# Supplementary material for: Recognition of Differentially Expressed Molecular Signatures and Pathways Associated with COVID-19 Poor Prognosis in Glioblastoma Patients
Source: Int J Mol Sci. 2023 Feb 10;24(4):3562. doi: 10.3390/ijms24043562 (PMC9965082; doi:10.3390/ijms24043562)
Supplement: Supplementary file 1 [file ijms-24-03562-s001.zip]

Archive with 1 entries (1 files):
- Supplimentry_File1.xlsx
