# Supplementary material for: Recognition of Differentially Expressed Molecular Signatures and Pathways Associated with COVID-19 Poor Prognosis in Glioblastoma Patients
Source: Int J Mol Sci. 2023 Feb 10;24(4):3562. doi: 10.3390/ijms24043562 (PMC9965082; doi:10.3390/ijms24043562)
Supplement: Supplementary file 1 [file ijms-24-03562-s001.zip › Supplimentry_File1.xlsx]

## Sheet: GSE68848
202018_s_at	3.59e-14	2.66e-15	-8.42038	24.1072	-5.81668	DOWN	HMG20B	high mobility group 20B
201292_at	9.3e-32	3.08e-35	-14.5023	69.3454	-5.4923	DOWN	SLC30A3	solute carrier family 30 member 3
201291_s_at	5.42e-23	5.88e-25	-11.4956	45.9921	-5.32441	DOWN	SERTM1	serine rich and transmembrane domain containing 1
202718_at	6.44e-30	4.95e-33	-13.8674	64.3348	-5.06944	DOWN	SPARC	secreted protein acidic and cysteine rich
219918_s_at	4.18e-23	4.42e-25	-11.5328	46.2731	-4.98942	DOWN	PSMB8	proteasome subunit beta 8
204162_at	1.01e-33	1.47e-37	-15.1676	74.6173	-4.90058	DOWN	ABCA1	ATP binding cassette subfamily A member 1
201890_at	5e-30	3.75e-33	-13.9021	64.6078	-4.84028	DOWN	NOTCH2NL	notch 2 N-terminal like
207714_s_at	2.85e-21	4.98e-23	-10.9105	41.6158	-4.72327	DOWN	NDC80	NDC80, kinetochore complex component
211981_at	3.92e-28	5.64e-31	-13.2717	59.6612	-4.63554	DOWN	2011-09-01	septin 11
235417_at	5.02e-20	1.19e-21	-10.4854	38.4874	-4.51745	DOWN	PTTG1IP	pituitary tumor-transforming 1 interacting protein
209040_s_at	4.11e-36	4.1e-40	-15.8986	80.4212	-4.45632	DOWN	NES	nestin
238021_s_at	1.05e-26	3.23e-29	-12.7589	55.6678	-4.36554	DOWN	NEUROD6	neuronal differentiation 6
208161_s_at	5.8e-19	1.79e-20	-10.1175	35.8203	-4.27562	DOWN	SNORD68///RPL13	small nucleolar RNA, C/D box 68///ribosomal protein L13
238022_at	4.18e-31	2.22e-34	-14.256	67.3992	-4.20978	DOWN	PAK1	p21 (RAC1) activated kinase 1
204879_at	7.22e-17	3.4e-18	-9.38762	30.6535	-4.1847	DOWN	MIR4745///PTBP1	microRNA 4745///polypyrimidine tract binding protein 1
204825_at	2.64e-25	1.4e-27	-12.2772	51.947	-4.05643	DOWN	MIR4745///PTBP1	microRNA 4745///polypyrimidine tract binding protein 1
203240_at	3.6e-29	4.01e-32	-13.6046	62.2691	-4.05162	DOWN	HMG20B	high mobility group 20B
201655_s_at	2.82e-29	2.89e-32	-13.6457	62.5921	-4.0396	DOWN	TOP2A	topoisomerase (DNA) II alpha
204508_s_at	3.57e-22	4.86e-24	-11.2185	43.9099	-4.03324	DOWN	CMAS	cytidine monophosphate N-acetylneuraminic acid synthetase
218663_at	4.68e-22	6.58e-24	-11.1786	43.6111	-4.02974	DOWN	MAP2K4	mitogen-activated protein kinase kinase 4
211161_s_at	2.48e-18	8.66e-20	-9.90046	34.2656	-3.94027	DOWN	CYP20A1	cytochrome P450 family 20 subfamily A member 1
218755_at	2.6e-22	3.36e-24	-11.2671	44.2742	-3.93826	DOWN	FAM126B	family with sequence similarity 126 member B
206201_s_at	1.57e-10	1.98e-11	-7.01856	15.372	-3.93733	DOWN	SLC4A2	solute carrier family 4 member 2
1552378_s_at	4.57e-15	2.94e-16	-8.7461	26.2694	-3.87632	DOWN	CCKBR	cholecystokinin B receptor
223923_at	3e-27	7.4e-30	-12.946	57.1208	-3.87057	DOWN	OPA1	OPA1, mitochondrial dynamin like GTPase
202095_s_at	8.63e-21	1.72e-22	-10.7454	40.3951	-3.84678	DOWN	DYNLT1	dynein light chain Tctex-type 1
225655_at	7.29e-30	5.73e-33	-13.849	64.1896	-3.82903	DOWN	TNC	tenascin C
204560_at	6.95e-16	3.89e-17	-9.03965	28.2558	-3.82545	DOWN	CRNDE	colorectal neoplasia differentially expressed (non-protein coding)
203819_s_at	2.19e-18	7.55e-20	-9.91936	34.4003	-3.82029	DOWN	ANGPT2	angiopoietin 2
219011_at	4.25e-19	1.26e-20	-10.1646	36.1596	-3.77758	DOWN	PTBP1	polypyrimidine tract binding protein 1
215076_s_at	3.22e-16	1.71e-17	-9.15779	29.0647	-3.76127	DOWN	ANGPT2	angiopoietin 2
213668_s_at	1.41e-16	7.02e-18	-9.28483	29.9405	-3.72885	DOWN	ARPP19	cAMP regulated phosphoprotein 19
202310_s_at	2.07e-14	1.48e-15	-8.50764	24.682	-3.69889	DOWN	EIF4E	eukaryotic translation initiation factor 4E
207261_at	1.28e-13	1.03e-14	-8.21687	22.7796	-3.69434	DOWN	CAP2	CAP, adenylate cyclase-associated protein, 2 (yeast)
202580_x_at	1.56e-17	6.41e-19	-9.62236	32.2958	-3.66952	DOWN	CCNY	cyclin Y
210135_s_at	1.62e-16	8.16e-18	-9.26341	29.7924	-3.66041	DOWN	TRIM56	tripartite motif containing 56
226237_at	2.81e-15	1.74e-16	-8.82292	26.7859	-3.61815	DOWN	MIR4745///PTBP1	microRNA 4745///polypyrimidine tract binding protein 1
210095_s_at	1.67e-20	3.55e-22	-10.6483	39.6805	-3.60803	DOWN	SNRPG	small nuclear ribonucleoprotein polypeptide G
218542_at	3.31e-22	4.43e-24	-11.2305	44.0001	-3.58257	DOWN	MVB12A	multivesicular body subunit 12A
219249_s_at	8.11e-24	6.81e-26	-11.7762	48.1172	-3.54902	DOWN	RRM2	ribonucleotide reductase regulatory subunit M2
209396_s_at	1.15e-17	4.6e-19	-9.66859	32.6214	-3.54351	DOWN	IGFBP2	insulin like growth factor binding protein 2
218308_at	2.17e-20	4.73e-22	-10.6097	39.3969	-3.52716	DOWN	UHRF1	ubiquitin like with PHD and ring finger domains 1
202238_s_at	1.36e-12	1.28e-13	-7.82966	20.3068	-3.52714	DOWN	INPPL1	inositol polyphosphate phosphatase like 1
209395_at	2.73e-18	9.62e-20	-9.88586	34.1615	-3.5133	DOWN	SYNJ1	synaptojanin 1
201645_at	3.39e-31	1.68e-34	-14.2909	67.6746	-3.51257	DOWN	TMEM132D	transmembrane protein 132D
216233_at	9.41e-19	3.02e-20	-10.0455	35.3031	-3.47367	DOWN	ACTR3B	ARP3 actin related protein 3 homolog B
226670_s_at	3.06e-22	4.03e-24	-11.2431	44.0943	-3.46175	DOWN	GSKIP	GSK3B interacting protein
228762_at	8.39e-19	2.66e-20	-10.0631	35.4291	-3.45868	DOWN	FBXW7	F-box and WD repeat domain containing 7
219148_at	2.37e-20	5.21e-22	-10.5967	39.3019	-3.45613	DOWN	ZCCHC12	zinc finger CCHC-type containing 12
219978_s_at	3.59e-15	2.27e-16	-8.78393	26.5235	-3.45023	DOWN	CMTM3	CKLF like MARVEL transmembrane domain containing 3
202404_s_at	7.5e-17	3.54e-18	-9.38172	30.6124	-3.44995	DOWN	HSD17B10	hydroxysteroid 17-beta dehydrogenase 10
205890_s_at	1.11e-14	7.57e-16	-8.6069	25.3398	-3.44345	DOWN	TRAF3IP2	TRAF3 interacting protein 2
1555778_a_at	1.18e-10	1.46e-11	-7.06925	15.67	-3.4233	DOWN	STX1A	syntaxin 1A
1557636_a_at	5.37e-10	7.33e-11	-6.79884	14.0972	-3.41063	DOWN	HSPG2	heparan sulfate proteoglycan 2
203548_s_at	5.89e-25	3.5e-27	-12.1596	51.0442	-3.37252	DOWN	SST	somatostatin
236028_at	5.09e-11	5.99e-12	-7.2163	16.5427	-3.36728	DOWN	GABRA5	gamma-aminobutyric acid type A receptor alpha5 subunit
202376_at	3.56e-27	9.12e-30	-12.9195	56.9148	-3.36663	DOWN	HLA-A	major histocompatibility complex, class I, A
232544_at	1.15e-22	1.37e-24	-11.385	45.1594	-3.36053	DOWN	ARHGAP32	Rho GTPase activating protein 32
205499_at	3.91e-19	1.15e-20	-10.1775	36.2523	-3.35005	DOWN	FCGBP	Fc fragment of IgG binding protein
211148_s_at	5.6e-31	3.07e-34	-14.2152	67.0768	-3.34745	DOWN	TSPAN6	tetraspanin 6
205572_at	7.38e-31	4.32e-34	-14.1726	66.7407	-3.34732	DOWN	RHOC	ras homolog family member C
211527_x_at	2.29e-15	1.4e-16	-8.85482	27.0011	-3.34314	DOWN	ELAVL1	ELAV like RNA binding protein 1
213566_at	2.33e-25	1.22e-27	-12.2955	52.0881	-3.33029	DOWN	SGTB	small glutamine rich tetratricopeptide repeat containing beta
201852_x_at	2.5e-15	1.53e-16	-8.84127	26.9096	-3.32128	DOWN	LAMB2	laminin subunit beta 2
201161_s_at	9.71e-28	1.88e-30	-13.1194	58.4721	-3.26271	DOWN	SEC61A1	Sec61 translocon alpha 1 subunit
215049_x_at	4.03e-20	9.38e-22	-10.5176	38.7224	-3.2571	DOWN	R3HDM1	R3H domain containing 1
225503_at	3.6e-22	4.9e-24	-11.2173	43.901	-3.25047	DOWN	STYK1	serine/threonine/tyrosine kinase 1
203213_at	8.39e-19	2.65e-20	-10.0632	35.4295	-3.24373	DOWN	TANC1	tetratricopeptide repeat, ankyrin repeat and coiled-coil containing 1
216834_at	9.55e-24	8.12e-26	-11.7533	47.9435	-3.24256	DOWN	ZC3HAV1	zinc finger CCCH-type containing, antiviral 1
209641_s_at	2.89e-13	2.46e-14	-8.08396	21.9228	-3.20902	DOWN	PTGER3	prostaglandin E receptor 3
211980_at	1.59e-25	7.6e-28	-12.3558	52.5521	-3.20737	DOWN	PRSS3	protease, serine 3
1555167_s_at	9.62e-13	8.82e-14	-7.88754	20.6718	-3.20523	DOWN	HLA-C	major histocompatibility complex, class I, C
207826_s_at	1.25e-24	8.36e-27	-12.0475	50.186	-3.20348	DOWN	HLA-E	major histocompatibility complex, class I, E
213693_s_at	1.96e-23	1.87e-25	-11.6452	47.1236	-3.19155	DOWN	NECAP1	NECAP endocytosis associated 1
1556499_s_at	3.65e-16	1.96e-17	-9.13838	28.9315	-3.18913	DOWN	COL4A1	collagen type IV alpha 1 chain
215446_s_at	9e-14	7.06e-15	-8.27364	23.1481	-3.18342	DOWN	BTG1	BTG anti-proliferation factor 1
221898_at	3.14e-19	9.08e-21	-10.2098	36.4857	-3.18052	DOWN	CAP2	CAP, adenylate cyclase-associated protein, 2 (yeast)
1562415_a_at	3.34e-15	2.09e-16	-8.79577	26.6031	-3.18023	DOWN	WDR47	WD repeat domain 47
204166_at	1.19e-16	5.87e-18	-9.31022	30.1163	-3.15421	DOWN	PRPH2	peripherin 2
232925_at	1.01e-08	1.67e-09	-6.25266	11.0526	-3.14663	DOWN	HLA-C	major histocompatibility complex, class I, C
210984_x_at	8.25e-07	1.8e-07	-5.36544	6.51704	-3.14262	DOWN	PAXIP1-AS2	PAXIP1 antisense RNA 2
212670_at	4.39e-17	1.99e-18	-9.46312	31.1795	-3.11025	DOWN	LOC101927562///DUSP8	uncharacterized LOC101927562///dual specificity phosphatase 8
207165_at	5.98e-23	6.62e-25	-11.4799	45.8741	-3.10978	DOWN	HLA-A	major histocompatibility complex, class I, A
203645_s_at	8.04e-21	1.59e-22	-10.756	40.4734	-3.10842	DOWN	RPN2	ribophorin II
222848_at	4.51e-20	1.07e-21	-10.5004	38.5971	-3.09803	DOWN	WDR90	WD repeat domain 90
221539_at	1.59e-26	5.36e-29	-12.6945	55.168	-3.09151	DOWN	RPN2	ribophorin II
206157_at	3.26e-13	2.8e-14	-8.06421	21.7962	-3.08351	DOWN	SMIM17	small integral membrane protein 17
209642_at	2.62e-22	3.39e-24	-11.2659	44.2648	-3.07058	DOWN	ANO6	anoctamin 6
210916_s_at	3.27e-24	2.46e-26	-11.9083	49.1227	-3.06746	DOWN	RAB13	RAB13, member RAS oncogene family
204163_at	2.33e-18	8.08e-20	-9.90993	34.3331	-3.06591	DOWN	CDC42	cell division cycle 42
226814_at	3.22e-21	5.7e-23	-10.8925	41.4823	-3.06106	DOWN	TYRP1	tyrosinase related protein 1
201506_at	1.61e-17	6.65e-19	-9.61712	32.2589	-3.05681	DOWN	CNKSR2	connector enhancer of kinase suppressor of Ras 2
1554697_at	3.04e-15	1.89e-16	-8.81042	26.7017	-3.0558	DOWN	LARGE1	LARGE xylosyl- and glucuronyltransferase 1
208580_x_at	1.25e-13	9.98e-15	-8.22127	22.8081	-3.05571	DOWN	GHITM	growth hormone inducible transmembrane protein
211966_at	1.11e-19	2.87e-21	-10.3662	37.6189	-3.05565	DOWN	VIM	vimentin
210809_s_at	2.38e-09	3.56e-10	-6.52626	12.555	-3.04689	DOWN	GNAI3	G protein subunit alpha i3
203989_x_at	6.84e-26	2.83e-28	-12.4823	53.527	-3.04471	DOWN	C7orf55-LUC7L2///FMC1///LUC7L2	C7orf55-LUC7L2 readthrough///formation of mitochondrial complex V assembly factor 1 homolog///LUC7 like 2, pre-mRNA splicing factor
218678_at	5.23e-32	1.05e-35	-14.6362	70.4051	-3.03891	DOWN	NECAP2	NECAP endocytosis associated 2
217889_s_at	1.88e-18	6.38e-20	-9.94264	34.5665	-3.03277	DOWN	DNM1L	dynamin 1 like
224356_x_at	9.86e-26	4.29e-28	-12.4289	53.1151	-3.02874	DOWN	KCNAB1	potassium voltage-gated channel subfamily A member regulatory beta subunit 1
202627_s_at	6.35e-18	2.41e-19	-9.75839	33.2561	-3.0228	DOWN	PPP1R14B	protein phosphatase 1 regulatory inhibitor subunit 14B
201012_at	1.76e-24	1.22e-26	-11.999	49.815	-3.01801	DOWN	PRSS3	protease, serine 3
204428_s_at	8.95e-19	2.86e-20	-10.0531	35.3575	-3.00668	DOWN	YBX3	Y-box binding protein 3
203820_s_at	1.26e-19	3.32e-21	-10.3468	37.4777	-3.00606	DOWN	MAPK9	mitogen-activated protein kinase 9
212613_at	1.94e-24	1.39e-26	-11.9823	49.6875	-3.00459	DOWN	LOC101930006///FRMPD2B///FRMPD2	putative protein FRMPD2-like///FERM and PDZ domain containing 2B, pseudogene///FERM and PDZ domain containing 2
202705_at	1.58e-18	5.29e-20	-9.9683	34.7499	-3.00043	DOWN	BTBD10	BTB domain containing 10
215711_s_at	1.33e-23	1.21e-25	-11.7012	47.5481	-2.99076	DOWN	PRKCG	protein kinase C gamma
218726_at	1.57e-17	6.46e-19	-9.62113	32.287	-2.98889	DOWN	LOC100507547///PRRT1	uncharacterized LOC100507547///proline rich transmembrane protein 1
1552367_a_at	1.71e-12	1.62e-13	-7.79309	20.077	-2.98806	DOWN	RTN4R	reticulon 4 receptor
212014_x_at	9.61e-23	1.12e-24	-11.4111	45.3558	-2.97757	DOWN	HTR2A	5-hydroxytryptamine receptor 2A
226658_at	6.88e-13	6.18e-14	-7.94267	21.0211	-2.96665	DOWN	FLNA	filamin A
206243_at	3.54e-16	1.9e-17	-9.14288	28.9623	-2.96532	DOWN	FAM102B	family with sequence similarity 102 member B
228141_at	2.6e-19	7.4e-21	-10.2378	36.6879	-2.94688	DOWN	MAP3K6	mitogen-activated protein kinase kinase kinase 6
202111_at	2.56e-31	1.09e-34	-14.345	68.1021	-2.92728	DOWN	CD99	CD99 molecule
213150_at	9.65e-13	8.85e-14	-7.88694	20.6681	-2.92724	DOWN	HTR2A	5-hydroxytryptamine receptor 2A
229991_s_at	2.54e-18	8.89e-20	-9.89687	34.24	-2.92459	DOWN	DCAF6	DDB1 and CUL4 associated factor 6
210410_s_at	2.81e-26	1.01e-28	-12.614	54.5449	-2.92245	DOWN	RUFY3	RUN and FYVE domain containing 3
1566968_at	3.58e-12	3.55e-13	-7.66973	19.3066	-2.91514	DOWN	FBXW7	F-box and WD repeat domain containing 7
225081_s_at	3.86e-25	2.13e-27	-12.2233	51.5332	-2.90388	DOWN	MIR4745///PTBP1	microRNA 4745///polypyrimidine tract binding protein 1
210992_x_at	6.62e-12	6.8e-13	-7.56703	18.6712	-2.89636	DOWN	CACNG3	calcium voltage-gated channel auxiliary subunit gamma 3
214456_x_at	4.29e-06	1.04e-06	-5.00502	4.83162	-2.89048	DOWN	GNB5	G protein subunit beta 5
202828_s_at	6.27e-16	3.49e-17	-9.05535	28.363	-2.88493	DOWN	MMD	monocyte to macrophage differentiation associated
219890_at	1.58e-22	1.94e-24	-11.339	44.8134	-2.86903	DOWN	CD63	CD63 molecule
210206_s_at	7.65e-14	5.93e-15	-8.29981	23.3184	-2.86877	DOWN	WWTR1	WW domain containing transcription regulator 1
218355_at	1.03e-17	4.07e-19	-9.68557	32.7412	-2.864	DOWN	TSPAN6	tetraspanin 6
224973_at	1.16e-21	1.85e-23	-11.042	42.5922	-2.85939	DOWN	LOC101929240///SNRNP200	U5 small nuclear ribonucleoprotein 200 kDa helicase pseudogene///small nuclear ribonucleoprotein U5 subunit 200
217078_s_at	1.52e-10	1.92e-11	-7.02436	15.4061	-2.85197	DOWN	DDX39A	DEAD-box helicase 39A
201136_at	9.01e-23	1.03e-24	-11.422	45.4376	-2.85054	DOWN	PHF24	PHD finger protein 24
209035_at	2.19e-18	7.56e-20	-9.91918	34.399	-2.84714	DOWN	ADCYAP1	adenylate cyclase activating polypeptide 1
213417_at	5.31e-18	1.98e-19	-9.78571	33.4497	-2.83096	DOWN	CDKL5	cyclin dependent kinase like 5
233986_s_at	2.15e-17	9.15e-19	-9.57242	31.9447	-2.82793	DOWN	C21orf62	chromosome 21 open reading frame 62
226661_at	5.39e-20	1.29e-21	-10.4744	38.4071	-2.82709	DOWN	PHLPP2	PH domain and leucine rich repeat protein phosphatase 2
223280_x_at	3.88e-25	2.16e-27	-12.2219	51.5229	-2.82399	DOWN	RAB31	RAB31, member RAS oncogene family
203358_s_at	3.32e-26	1.21e-28	-12.5903	54.3617	-2.82313	DOWN	CSRP2	cysteine and glycine rich protein 2
212533_at	8.92e-23	1.02e-24	-11.4234	45.4484	-2.82166	DOWN	SERPINA3	serpin family A member 3
1555600_s_at	1.01e-15	5.84e-17	-8.98122	27.8577	-2.8038	DOWN	ATL1	atlastin GTPase 1
232541_at	1.72e-10	2.19e-11	-7.0021	15.2756	-2.79821	DOWN	SEC11A	SEC11 homolog A, signal peptidase complex subunit
201418_s_at	1.48e-14	1.03e-15	-8.56122	25.0366	-2.78484	DOWN	SLC39A10	solute carrier family 39 member 10
227860_at	5.13e-13	4.51e-14	-7.99095	21.3282	-2.78416	DOWN	RPLP0	ribosomal protein lateral stalk subunit P0
211607_x_at	1.91e-06	4.4e-07	-5.18387	5.65611	-2.78321	DOWN	YWHAH	tyrosine 3-monooxygenase/tryptophan 5-monooxygenase activation protein eta
210510_s_at	2.75e-14	2e-15	-8.46299	24.3874	-2.77949	DOWN	HLA-C	major histocompatibility complex, class I, C
207030_s_at	3.4e-27	8.63e-30	-12.9265	56.9694	-2.77601	DOWN	ANXA5	annexin A5
1553605_a_at	2.01e-08	3.45e-09	-6.121	10.3465	-2.77129	DOWN	ATPAF1	ATP synthase mitochondrial F1 complex assembly factor 1
1555564_a_at	5.14e-18	1.91e-19	-9.79061	33.4844	-2.75608	DOWN	KIF3C	kinesin family member 3C
219607_s_at	9.78e-20	2.51e-21	-10.3848	37.7541	-2.75367	DOWN	FABP3	fatty acid binding protein 3
209835_x_at	2.19e-20	4.79e-22	-10.6081	39.3855	-2.74114	DOWN	CAPN2	calpain 2
219432_at	2.28e-14	1.64e-15	-8.4927	24.5833	-2.74074	DOWN	COMMD4	COMM domain containing 4
1557905_s_at	8.49e-21	1.69e-22	-10.7477	40.4118	-2.74031	DOWN	CPNE6	copine 6
239006_at	8.38e-13	7.61e-14	-7.91038	20.8164	-2.73407	DOWN	RASAL1	RAS protein activator like 1
241272_at	3.02e-17	1.32e-18	-9.52082	31.583	-2.73316	DOWN	HS1BP3	HCLS1 binding protein 3
236641_at	1.94e-14	1.38e-15	-8.51838	24.7529	-2.72816	DOWN	RNF213	ring finger protein 213
207672_at	8.44e-21	1.67e-22	-10.7489	40.4205	-2.72552	DOWN	BAG4	BCL2 associated athanogene 4
208893_s_at	3.97e-13	3.44e-14	-8.03265	21.5943	-2.7103	DOWN	IKBKB	inhibitor of kappa light polypeptide gene enhancer in B-cells, kinase beta
242029_at	3.73e-24	2.88e-26	-11.8876	48.9655	-2.70413	DOWN	RPS27L	ribosomal protein S27 like
1554830_a_at	9.54e-18	3.75e-19	-9.697	32.8219	-2.6826	DOWN	PPP3R1	protein phosphatase 3 regulatory subunit B, alpha
208368_s_at	5.25e-21	9.78e-23	-10.8206	40.9499	-2.66442	DOWN	PRDM2	PR/SET domain 2
1555907_at	8.75e-10	1.23e-10	-6.71034	13.5916	-2.66427	DOWN	TRAPPC6B	trafficking protein particle complex 6B
221766_s_at	6.39e-25	3.82e-27	-12.1484	50.959	-2.65641	DOWN	ABCA1	ATP binding cassette subfamily A member 1
224646_x_at	3.41e-06	8.11e-07	-5.05671	5.06748	-2.64795	DOWN	PAK6	p21 (RAC1) activated kinase 6
235753_at	1.39e-12	1.31e-13	-7.82613	20.2846	-2.64424	DOWN	CRNDE	colorectal neoplasia differentially expressed (non-protein coding)
204490_s_at	1.94e-22	2.45e-24	-11.3087	44.586	-2.64345	DOWN	NLK	nemo like kinase
219434_at	2.16e-10	2.79e-11	-6.96171	15.0395	-2.64222	DOWN	PCLO	piccolo presynaptic cytomatrix protein
205479_s_at	4.77e-19	1.44e-20	-10.1472	36.0337	-2.63382	DOWN	NDFIP2	Nedd4 family interacting protein 2
244434_at	1.37e-20	2.87e-22	-10.6765	39.8875	-2.63203	DOWN	TSPYL4	TSPY like 4
223381_at	1.71e-16	8.66e-18	-9.25491	29.7337	-2.63131	DOWN	MTHFD2	methylenetetrahydrofolate dehydrogenase (NADP+ dependent) 2, methenyltetrahydrofolate cyclohydrolase
214463_x_at	3.69e-15	2.34e-16	-8.77969	26.495	-2.6272	DOWN	KIF3A	kinesin family member 3A
213503_x_at	5.64e-23	6.16e-25	-11.4895	45.9463	-2.62128	DOWN	FLNA	filamin A
202988_s_at	1.63e-19	4.41e-21	-10.3082	37.1976	-2.61611	DOWN	RPS15A	ribosomal protein S15a
213746_s_at	1.48e-26	4.87e-29	-12.7067	55.2629	-2.61217	DOWN	RAB15	RAB15, member RAS oncogene family
229259_at	3.57e-18	1.28e-19	-9.84588	33.8769	-2.61151	DOWN	NWD2	NACHT and WD repeat domain containing 2
202237_at	8.43e-11	1.02e-11	-7.1283	16.019	-2.60848	DOWN	ZBTB20	zinc finger and BTB domain containing 20
213722_at	2.3e-14	1.65e-15	-8.49171	24.5768	-2.60633	DOWN	FLNA	filamin A
206307_s_at	6.53e-25	3.94e-27	-12.1443	50.9274	-2.60381	DOWN	KIF3C	kinesin family member 3C
238983_at	1.85e-20	4.01e-22	-10.6319	39.5597	-2.59908	DOWN	MIR612///NEAT1	microRNA 612///nuclear paraspeckle assembly transcript 1 (non-protein coding)
207266_x_at	2.34e-23	2.31e-25	-11.6176	46.9146	-2.59886	DOWN	RPS21	ribosomal protein S21
212063_at	1.82e-26	6.28e-29	-12.6742	55.0111	-2.594	DOWN	EIF4EBP1	eukaryotic translation initiation factor 4E binding protein 1
203729_at	6.94e-20	1.71e-21	-10.4363	38.1294	-2.59244	DOWN	ATP2B1	ATPase plasma membrane Ca2+ transporting 1
225869_s_at	3.6e-20	8.24e-22	-10.535	38.8496	-2.59221	DOWN	TM2D3	TM2 domain containing 3
202827_s_at	1.17e-14	7.98e-16	-8.59903	25.2876	-2.59188	DOWN	KIAA0232	KIAA0232
218039_at	1.44e-19	3.84e-21	-10.3269	37.3335	-2.59041	DOWN	MAN2B1	mannosidase alpha class 2B member 1
219386_s_at	1.72e-17	7.15e-19	-9.60688	32.1868	-2.58957	DOWN	CD44	CD44 molecule (Indian blood group)
213008_at	4.33e-13	3.77e-14	-8.01859	21.5045	-2.58369	DOWN	MPC2	mitochondrial pyruvate carrier 2
231577_s_at	6.91e-17	3.24e-18	-9.39444	30.7009	-2.58318	DOWN	STAT3	signal transducer and activator of transcription 3
202007_at	9.95e-22	1.55e-23	-11.0652	42.7655	-2.57971	DOWN	CD99	CD99 molecule
211804_s_at	3.22e-16	1.71e-17	-9.15791	29.0656	-2.57846	DOWN	RPLP0	ribosomal protein lateral stalk subunit P0
205345_at	2.19e-25	1.14e-27	-12.3042	52.1552	-2.5782	DOWN	STK38	serine/threonine kinase 38
209156_s_at	4.69e-11	5.48e-12	-7.23069	16.6287	-2.57726	DOWN	MSH5-SAPCD1///SAPCD1///MSH5	MSH5-SAPCD1 readthrough (NMD candidate)///suppressor APC domain containing 1///mutS homolog 5
222871_at	3.93e-20	9.13e-22	-10.5213	38.7494	-2.57552	DOWN	UBE2V2	ubiquitin conjugating enzyme E2 V2
235178_x_at	3.04e-10	4e-11	-6.90108	14.6869	-2.575	DOWN	HOMER3	homer scaffolding protein 3
219759_at	3.61e-11	4.15e-12	-7.27624	16.9018	-2.57233	DOWN	ATRAID	all-trans retinoic acid induced differentiation factor
201324_at	5.8e-19	1.78e-20	-10.1177	35.8212	-2.57019	DOWN	EZH2	enhancer of zeste 2 polycomb repressive complex 2 subunit
229438_at	1.95e-12	1.86e-13	-7.77124	19.94	-2.56928	DOWN	RPLP0	ribosomal protein lateral stalk subunit P0
213060_s_at	3.78e-11	4.36e-12	-7.26804	16.8526	-2.56813	DOWN	C1orf216	chromosome 1 open reading frame 216
237292_at	2.17e-13	1.81e-14	-8.13094	22.2247	-2.56071	DOWN	NRIP3	nuclear receptor interacting protein 3
203047_at	2.56e-23	2.53e-25	-11.6056	46.8238	-2.55033	DOWN	PTPRR	protein tyrosine phosphatase, receptor type R
219278_at	1.39e-27	2.95e-30	-13.0627	58.0296	-2.54847	DOWN	FAM111A	family with sequence similarity 111 member A
1559402_a_at	1.5e-10	1.89e-11	-7.027	15.4215	-2.54807	DOWN	MPPED1	metallophosphoesterase domain containing 1
225979_at	2.65e-23	2.64e-25	-11.6001	46.7822	-2.54806	DOWN	PAK1	p21 (RAC1) activated kinase 1
222222_s_at	6.1e-18	2.31e-19	-9.76444	33.2989	-2.54804	DOWN	SMIM10L2A	small integral membrane protein 10 like 2A
201755_at	1.27e-24	8.54e-27	-12.0448	50.1651	-2.54781	DOWN	TCF3	transcription factor 3
216805_at	7e-17	3.29e-18	-9.39232	30.6862	-2.54583	DOWN	KLK7	kallikrein related peptidase 7
203854_at	8.66e-20	2.19e-21	-10.403	37.8864	-2.5428	DOWN	NOTCH2	notch 2
222962_s_at	7.14e-12	7.36e-13	-7.55441	18.5935	-2.54274	DOWN	LINGO2	leucine rich repeat and Ig domain containing 2
238429_at	8e-10	1.12e-10	-6.72693	13.686	-2.53886	DOWN	HLA-B	major histocompatibility complex, class I, B
212998_x_at	5.92e-14	4.51e-15	-8.34094	23.5868	-2.52668	DOWN	ERC2	ELKS/RAB6-interacting/CAST family member 2
232472_at	8.16e-27	2.4e-29	-12.7965	55.959	-2.52275	DOWN	ABCB7	ATP binding cassette subfamily B member 7
230463_at	1.6e-13	1.31e-14	-8.17987	22.5403	-2.52173	DOWN	SRD5A1	steroid 5 alpha-reductase 1
221577_x_at	1.24e-17	5.02e-19	-9.65634	32.535	-2.52143	DOWN	PLEKHM3	pleckstrin homology domain containing M3
219457_s_at	5.46e-18	2.05e-19	-9.78134	33.4187	-2.51771	DOWN	SVOP	SV2 related protein
227928_at	9.04e-15	6.07e-16	-8.63957	25.5573	-2.51683	DOWN	DNALI1	dynein axonemal light intermediate chain 1
216237_s_at	5.19e-24	4.14e-26	-11.8408	48.6087	-2.51488	DOWN	CD44	CD44 molecule (Indian blood group)
203764_at	1.59e-15	9.46e-17	-8.91129	27.383	-2.50491	DOWN	NRIP3	nuclear receptor interacting protein 3
1557889_at	1.13e-22	1.34e-24	-11.3878	45.1803	-2.50279	DOWN	LINC01616	long intergenic non-protein coding RNA 1616
218585_s_at	2.08e-15	1.26e-16	-8.87016	27.1047	-2.50068	DOWN	AGTRAP	angiotensin II receptor associated protein
202465_at	3e-10	3.95e-11	-6.90355	14.7012	-2.49967	DOWN	F2R	coagulation factor II thrombin receptor
201666_at	2.47e-15	1.51e-16	-8.84309	26.922	-2.49236	DOWN	BRMS1	breast cancer metastasis suppressor 1
227462_at	2.65e-14	1.92e-15	-8.46875	24.4254	-2.4909	DOWN	IRAK1	interleukin 1 receptor associated kinase 1
200859_x_at	1.14e-26	3.65e-29	-12.7432	55.5457	-2.48333	DOWN	AMN1	antagonist of mitotic exit network 1 homolog
203649_s_at	4.41e-08	7.95e-09	-5.96744	9.53701	-2.48226	DOWN	AGTRAP	angiotensin II receptor associated protein
221258_s_at	8.59e-18	3.34e-19	-9.71309	32.9355	-2.47984	DOWN	NDUFAF4	NADH:ubiquinone oxidoreductase complex assembly factor 4
224999_at	3.34e-10	4.42e-11	-6.88439	14.5902	-2.47783	DOWN	LRP11	LDL receptor related protein 11
204575_s_at	1.97e-07	3.89e-08	-5.66663	7.99685	-2.47656	DOWN	SNCA	synuclein alpha
209047_at	8.83e-15	5.91e-16	-8.64333	25.5823	-2.47344	DOWN	PITPNM3	PITPNM family member 3
235944_at	1.07e-10	1.32e-11	-7.08659	15.7723	-2.47302	DOWN	HYAL2	hyaluronoglucosaminidase 2
212091_s_at	3.89e-15	2.47e-16	-8.77157	26.4404	-2.46995	DOWN	MS4A6A	membrane spanning 4-domains A6A
205186_at	5.43e-26	2.2e-28	-12.5146	53.7764	-2.46853	DOWN	SEC61A2	Sec61 translocon alpha 2 subunit
201983_s_at	2.06e-09	3.05e-10	-6.55369	12.7082	-2.46848	DOWN	SLC25A22	solute carrier family 25 member 22
1555938_x_at	1.26e-18	4.15e-20	-10.0018	34.9899	-2.46825	DOWN	KCNAB1	potassium voltage-gated channel subfamily A member regulatory beta subunit 1
202628_s_at	5.64e-12	5.74e-13	-7.59385	18.8366	-2.46587	DOWN	PPP2R2D	protein phosphatase 2 regulatory subunit Bdelta
219990_at	4.15e-15	2.65e-16	-8.76133	26.3717	-2.45972	DOWN	VEZT	vezatin, adherens junctions transmembrane protein
204736_s_at	3.12e-17	1.37e-18	-9.51566	31.5469	-2.45896	DOWN	OPA1	OPA1, mitochondrial dynamin like GTPase
224184_s_at	1.19e-25	5.36e-28	-12.4004	52.8953	-2.45716	DOWN	MIR34A	microRNA 34a
217022_s_at	0.000135	4.17e-05	-4.16997	1.30535	-2.45207	DOWN	BOC	BOC cell adhesion associated, oncogene regulated
216442_x_at	3.21e-23	3.29e-25	-11.5714	46.5645	-2.45008	DOWN	SSTR2	somatostatin receptor 2
210052_s_at	1.53e-16	7.65e-18	-9.27258	29.8558	-2.4496	DOWN	WAC	WW domain containing adaptor with coiled-coil
232160_s_at	4.41e-15	2.83e-16	-8.75158	26.3062	-2.44292	DOWN	TTC7B	tetratricopeptide repeat domain 7B
229638_at	8.88e-14	6.95e-15	-8.27598	23.1633	-2.44012	DOWN	ZNF621	zinc finger protein 621
201590_x_at	5.5e-22	7.94e-24	-11.1538	43.4257	-2.4367	DOWN	EXOC6	exocyst complex component 6
200660_at	6.24e-18	2.37e-19	-9.76099	33.2745	-2.43125	DOWN	STXBP5	syntaxin binding protein 5
1553604_at	8.2e-09	1.33e-09	-6.29325	11.2726	-2.4301	DOWN	CXCR4	C-X-C motif chemokine receptor 4
210507_s_at	1.26e-13	1.01e-14	-8.2199	22.7992	-2.42591	DOWN	MBLAC2	metallo-beta-lactamase domain containing 2
238847_at	3.72e-08	6.62e-09	-6.00136	9.7145	-2.41953	DOWN	WDR7	WD repeat domain 7
212171_x_at	1.68e-14	1.18e-15	-8.54181	24.9079	-2.41911	DOWN	CASP6	caspase 6
202952_s_at	3.4e-18	1.22e-19	-9.85325	33.9294	-2.41777	DOWN	SYNGR1	synaptogyrin 1
200916_at	2.9e-19	8.32e-21	-10.2218	36.5724	-2.41373	DOWN	SCAI	suppressor of cancer cell invasion
227592_at	1.2e-24	7.86e-27	-12.0554	50.2465	-2.41254	DOWN	COL4A1	collagen type IV alpha 1 chain
202503_s_at	1.19e-19	3.11e-21	-10.3556	37.5419	-2.40972	DOWN	HPRT1	hypoxanthine phosphoribosyltransferase 1
210427_x_at	1.29e-21	2.08e-23	-11.0261	42.474	-2.4095	DOWN	DLG4	discs large MAGUK scaffold protein 4
242922_at	2.09e-24	1.5e-26	-11.9724	49.6122	-2.40874	DOWN	SV2B	synaptic vesicle glycoprotein 2B
224917_at	1.51e-14	1.05e-15	-8.55888	25.021	-2.40863	DOWN	GLS	glutaminase
244340_x_at	1.23e-19	3.23e-21	-10.3502	37.5027	-2.40437	DOWN	HIVEP2	human immunodeficiency virus type I enhancer binding protein 2
209113_s_at	1.42e-41	2.6e-46	-17.6741	94.4899	-2.40161	DOWN	RBFOX1	RNA binding protein, fox-1 homolog 1
228532_at	1.23e-24	8.17e-27	-12.0505	50.2092	-2.4003	DOWN	TTC31	tetratricopeptide repeat domain 31
202870_s_at	1.32e-13	1.06e-14	-8.21162	22.7456	-2.39639	DOWN	DTX3L	deltex E3 ubiquitin ligase 3L
1553392_at	6.55e-11	7.84e-12	-7.17218	16.2796	-2.39625	DOWN	PLXNB2	plexin B2
230047_at	2.82e-23	2.82e-25	-11.5915	46.7167	-2.3951	DOWN	GOT1	glutamic-oxaloacetic transaminase 1
232238_at	8.18e-12	8.51e-13	-7.53132	18.4515	-2.3948	DOWN	UBR3	ubiquitin protein ligase E3 component n-recognin 3 (putative)
202403_s_at	3.07e-13	2.63e-14	-8.074	21.8589	-2.39435	DOWN	TPM3	tropomyosin 3
211823_s_at	1.91e-12	1.82e-13	-7.77433	19.9593	-2.39238	DOWN	LOC101927826///FBXO41	uncharacterized LOC101927826///F-box protein 41
230781_at	3.32e-06	7.9e-07	-5.06235	5.09334	-2.38907	DOWN	P4HB	prolyl 4-hydroxylase subunit beta
226308_at	1.36e-14	9.42e-16	-8.57466	25.1257	-2.38613	DOWN	LYAR	Ly1 antibody reactive
215223_s_at	1.61e-15	9.62e-17	-8.90881	27.3662	-2.38577	DOWN	KIAA1549L	KIAA1549 like
234863_x_at	9.54e-17	4.6e-18	-9.34486	30.3564	-2.38404	DOWN	BTG1	BTG anti-proliferation factor 1
202270_at	4.4e-19	1.31e-20	-10.1594	36.1217	-2.38015	DOWN	IGFBP7	insulin like growth factor binding protein 7
221671_x_at	5.64e-07	1.2e-07	-5.44701	6.91154	-2.37704	DOWN	TGIF1	TGFB induced factor homeobox 1
214752_x_at	1.35e-27	2.82e-30	-13.0683	58.0733	-2.37306	DOWN	GRIN2B	glutamate ionotropic receptor NMDA type subunit 2B
227361_at	3.11e-08	5.48e-09	-6.03615	9.89733	-2.37174	DOWN	MOAP1	modulator of apoptosis 1
237246_at	5.83e-21	1.1e-22	-10.8047	40.8322	-2.36992	DOWN	BARD1	BRCA1 associated RING domain 1
209773_s_at	2.41e-17	1.03e-18	-9.55531	31.8247	-2.3678	DOWN	SNCA	synuclein alpha
206373_at	9.58e-19	3.08e-20	-10.0428	35.2837	-2.36605	DOWN	RNASE6	ribonuclease A family member k6
219331_s_at	6.64e-15	4.37e-16	-8.68797	25.8803	-2.36392	DOWN	PHF19	PHD finger protein 19
239148_at	1.79e-12	1.7e-13	-7.78529	20.028	-2.36162	DOWN	TRIM56	tripartite motif containing 56
211719_x_at	7.16e-24	5.91e-26	-11.7947	48.258	-2.35579	DOWN	PRKD2	protein kinase D2
225241_at	4.45e-15	2.86e-16	-8.75018	26.2969	-2.35275	DOWN	MYCBP2	MYC binding protein 2, E3 ubiquitin protein ligase
202133_at	2.21e-27	5.19e-30	-12.9909	57.4704	-2.3513	DOWN	MELK	maternal embryonic leucine zipper kinase
211126_s_at	1.38e-23	1.26e-25	-11.6965	47.5123	-2.35059	DOWN	ZC3HAV1	zinc finger CCCH-type containing, antiviral 1
216841_s_at	3.42e-15	2.15e-16	-8.79166	26.5755	-2.34612	DOWN	RAB40C	RAB40C, member RAS oncogene family
235202_x_at	3.25e-22	4.34e-24	-11.2333	44.0208	-2.33853	DOWN	CAD	carbamoyl-phosphate synthetase 2, aspartate transcarbamylase, and dihydroorotase
222692_s_at	1.38e-19	3.68e-21	-10.3327	37.3754	-2.33803	DOWN	PPP3CB	protein phosphatase 3 catalytic subunit beta
223333_s_at	3.55e-08	6.29e-09	-6.01063	9.76314	-2.33616	DOWN	YBX1	Y-box binding protein 1
228035_at	1.87e-11	2.05e-12	-7.39036	17.5909	-2.33371	DOWN	LRRC8B	leucine rich repeat containing 8 family member B
204489_s_at	5.46e-26	2.22e-28	-12.5135	53.7677	-2.33012	DOWN	MFSD4A	major facilitator superfamily domain containing 4A
211012_s_at	5.05e-12	5.11e-13	-7.61237	18.9511	-2.32018	DOWN	PRRX1	paired related homeobox 1
204298_s_at	1.84e-10	2.35e-11	-6.99018	15.2058	-2.31733	DOWN	HS3ST4	heparan sulfate-glucosamine 3-sulfotransferase 4
211668_s_at	1.17e-17	4.7e-19	-9.66547	32.5994	-2.31448	DOWN	ACTL6A	actin like 6A
211799_x_at	5.93e-23	6.55e-25	-11.4813	45.8845	-2.31141	DOWN	ADAM11	ADAM metallopeptidase domain 11
227628_at	8.81e-17	4.22e-18	-9.35718	30.4419	-2.30989	DOWN	CDCA7L	cell division cycle associated 7 like
207156_at	2.13e-12	2.05e-13	-7.75641	19.8471	-2.30871	DOWN	CCDC80	coiled-coil domain containing 80
203963_at	3.32e-15	2.08e-16	-8.79677	26.6099	-2.30468	DOWN	MS4A6A	membrane spanning 4-domains A6A
216005_at	8.82e-20	2.24e-21	-10.4	37.8646	-2.30462	DOWN	KCNMA1	potassium calcium-activated channel subfamily M alpha 1
204306_s_at	4.18e-22	5.8e-24	-11.1952	43.7356	-2.30427	DOWN	EPS15	epidermal growth factor receptor pathway substrate 15
215411_s_at	2.69e-29	2.66e-32	-13.6563	62.675	-2.30253	DOWN	HLA-J	major histocompatibility complex, class I, J (pseudogene)
215509_s_at	2.28e-09	3.41e-10	-6.53416	12.5991	-2.29871	DOWN	KIAA1644	KIAA1644
203474_at	1.12e-23	9.92e-26	-11.7274	47.7469	-2.2979	DOWN	CELF2	CUGBP, Elav-like family member 2
213258_at	3.7e-15	2.34e-16	-8.77911	26.4911	-2.29709	DOWN	PDS5B	PDS5 cohesin associated factor B
212949_at	2.8e-10	3.67e-11	-6.91566	14.7715	-2.29661	DOWN	ARHGEF40	Rho guanine nucleotide exchange factor 40
223475_at	1.45e-19	3.9e-21	-10.325	37.3197	-2.29657	DOWN	TMEM155	transmembrane protein 155
203505_at	4.11e-36	4.51e-40	-15.8869	80.3279	-2.2959	DOWN	HLA-B	major histocompatibility complex, class I, B
201761_at	1.1e-26	3.47e-29	-12.7496	55.5956	-2.29475	DOWN	YBX1	Y-box binding protein 1
200872_at	1.73e-20	3.69e-22	-10.6429	39.6408	-2.29196	DOWN	SH3BP2	SH3 domain binding protein 2
229610_at	7.42e-18	2.87e-19	-9.73448	33.0868	-2.28877	DOWN	NEXN	nexilin F-actin binding protein
202134_s_at	1.17e-17	4.71e-19	-9.66542	32.5991	-2.28834	DOWN	RNF213	ring finger protein 213
235572_at	8.38e-15	5.59e-16	-8.65161	25.6375	-2.28776	DOWN	RPLP0	ribosomal protein lateral stalk subunit P0
210776_x_at	8.23e-23	9.32e-25	-11.4353	45.5374	-2.287	DOWN	SH3BP2	SH3 domain binding protein 2
228056_s_at	2.42e-08	4.2e-09	-6.08529	10.1568	-2.2865	DOWN	BTBD9	BTB domain containing 9
208079_s_at	1.42e-20	2.98e-22	-10.6718	39.8529	-2.28577	DOWN	DLGAP2	DLG associated protein 2
228978_at	1.58e-13	1.29e-14	-8.18255	22.5576	-2.28454	DOWN	LPL	lipoprotein lipase
227812_at	1.36e-20	2.83e-22	-10.6785	39.9024	-2.27987	DOWN	FAM46A	family with sequence similarity 46 member A
210512_s_at	1.09e-15	6.28e-17	-8.97067	27.786	-2.27963	DOWN	THRB	thyroid hormone receptor beta
238852_at	1.59e-20	3.37e-22	-10.6552	39.7311	-2.27899	DOWN	MICU3	mitochondrial calcium uptake family member 3
212143_s_at	6.62e-14	5.09e-15	-8.32278	23.4682	-2.27873	DOWN	FOXD1	forkhead box D1
235521_at	3.89e-10	5.22e-11	-6.85644	14.4287	-2.27576	DOWN	GLS	glutaminase
206364_at	1.2e-17	4.81e-19	-9.6623	32.577	-2.27276	DOWN	PRKCB	protein kinase C beta
232271_at	1.51e-12	1.42e-13	-7.81294	20.2016	-2.27245	DOWN	HTR2A	5-hydroxytryptamine receptor 2A
201654_s_at	1.36e-10	1.7e-11	-7.04387	15.5206	-2.26853	DOWN	RIMS1	regulating synaptic membrane exocytosis 1
1555997_s_at	1.26e-11	1.36e-12	-7.45696	17.9962	-2.26324	DOWN	GABARAPL1	GABA type A receptor associated protein like 1
1569003_at	1.73e-13	1.42e-14	-8.16768	22.4616	-2.26132	DOWN	SNCA	synuclein alpha
210559_s_at	2.6e-15	1.6e-16	-8.83507	26.8679	-2.25967	DOWN	ATP6V0E1	ATPase H+ transporting V0 subunit e1
228033_at	1.72e-16	8.74e-18	-9.25365	29.725	-2.25724	DOWN	TRIP6	thyroid hormone receptor interactor 6
230998_at	1.13e-19	2.96e-21	-10.3623	37.5909	-2.25526	DOWN	CALM3///CALM2///CALM1	calmodulin 3///calmodulin 2///calmodulin 1
222693_at	1.01e-20	2.04e-22	-10.7225	40.2262	-2.25494	DOWN	TNFRSF1A	TNF receptor superfamily member 1A
211300_s_at	7.55e-17	3.57e-18	-9.38064	30.6049	-2.25355	DOWN	CNTNAP2	contactin associated protein-like 2
218541_s_at	7.5e-12	7.76e-13	-7.54608	18.5422	-2.25292	DOWN	SSR4	signal sequence receptor subunit 4
208932_at	3.53e-24	2.71e-26	-11.8958	49.0273	-2.25292	DOWN	NAPG	NSF attachment protein gamma
242907_at	8.93e-15	5.99e-16	-8.64151	25.5702	-2.25141	DOWN	PCMT1	protein-L-isoaspartate (D-aspartate) O-methyltransferase
212671_s_at	3.11e-11	3.55e-12	-7.30145	17.0534	-2.25129	DOWN	LIMS4///LIMS3///LIMS1	LIM zinc finger domain containing 4///LIM zinc finger domain containing 3///LIM zinc finger domain containing 1
224840_at	1.65e-23	1.53e-25	-11.6707	47.3162	-2.24984	DOWN	GMNN	geminin, DNA replication inhibitor
201422_at	3.53e-16	1.89e-17	-9.14349	28.9666	-2.2496	DOWN	CLIP3	CAP-Gly domain containing linker protein 3
209360_s_at	1.32e-11	1.42e-12	-7.44945	17.9504	-2.24543	DOWN	ARHGEF6	Rac/Cdc42 guanine nucleotide exchange factor 6
218368_s_at	2.43e-14	1.75e-15	-8.48229	24.5146	-2.24504	DOWN	UBR3	ubiquitin protein ligase E3 component n-recognin 3 (putative)
215185_at	1.5e-11	1.63e-12	-7.42717	17.8146	-2.24046	DOWN	DDIT4	DNA damage inducible transcript 4
1555705_a_at	2.84e-23	2.85e-25	-11.59	46.7056	-2.24019	DOWN	MEF2C	myocyte enhancer factor 2C
204844_at	5.01e-13	4.4e-14	-7.99502	21.3541	-2.23852	DOWN	CYB5B	cytochrome b5 type B
222565_s_at	1.04e-23	9.08e-26	-11.7388	47.8335	-2.23452	DOWN	TLN2	talin 2
227894_at	5.75e-28	9.29e-31	-13.2087	59.1692	-2.23425	DOWN	HLA-B	major histocompatibility complex, class I, B
204597_x_at	3.1e-08	5.46e-09	-6.03675	9.90046	-2.23231	DOWN	NBEA	neurobeachin
207808_s_at	4.32e-21	7.92e-23	-10.8488	41.1584	-2.23219	DOWN	ALDH16A1	aldehyde dehydrogenase 16 family member A1
217436_x_at	4.2e-25	2.36e-27	-12.2103	51.4336	-2.23148	DOWN	GLS	glutaminase
236915_at	1.98e-13	1.64e-14	-8.1456	22.3192	-2.2289	DOWN	ATOH7	atonal bHLH transcription factor 7
218883_s_at	6.33e-20	1.54e-21	-10.4509	38.2353	-2.22643	DOWN	C1orf162	chromosome 1 open reading frame 162
227055_at	1.46e-15	8.63e-17	-8.92455	27.4728	-2.22543	DOWN	CRH	corticotropin releasing hormone
207959_s_at	2.32e-13	1.95e-14	-8.11979	22.153	-2.22432	DOWN	FCGRT	Fc fragment of IgG receptor and transporter
1568795_at	1.61e-13	1.31e-14	-8.17978	22.5397	-2.22307	DOWN	CDH8	cadherin 8
219456_s_at	1.45e-15	8.58e-17	-8.92555	27.4797	-2.22303	DOWN	ID3	inhibitor of DNA binding 3, HLH protein
237169_at	4.71e-14	3.54e-15	-8.37728	23.8244	-2.22287	DOWN	MCM5	minichromosome maintenance complex component 5
204955_at	1.45e-17	5.91e-19	-9.63368	32.3754	-2.22253	DOWN	RPS19	ribosomal protein S19
218000_s_at	7.75e-12	8.04e-13	-7.54041	18.5074	-2.22165	DOWN	RP2	retinitis pigmentosa 2 (X-linked recessive)
212464_s_at	7.2e-21	1.4e-22	-10.7725	40.5946	-2.21937	DOWN	DERA	deoxyribose-phosphate aldolase
232278_s_at	9.39e-11	1.15e-11	-7.10926	15.9063	-2.21932	DOWN	MORC4	MORC family CW-type zinc finger 4
213640_s_at	3.09e-10	4.07e-11	-6.89822	14.6704	-2.21807	DOWN	LAMC1	laminin subunit gamma 1
204456_s_at	5.42e-07	1.15e-07	-5.45522	6.95148	-2.21793	DOWN	MUM1L1	MUM1 like 1
231876_at	2.37e-30	1.61e-33	-14.0082	65.4441	-2.21773	DOWN	PPP3CA	protein phosphatase 3 catalytic subunit alpha
211367_s_at	1.47e-18	4.9e-20	-9.97888	34.8255	-2.21596	DOWN	TROVE2	TROVE domain family member 2
200770_s_at	1.57e-24	1.07e-26	-12.0158	49.9434	-2.21405	DOWN	SMIM10L2B///SMIM10L2A	small integral membrane protein 10 like 2B///small integral membrane protein 10 like 2A
214097_at	1.57e-26	5.26e-29	-12.6968	55.1858	-2.21282	DOWN	ANXA1	annexin A1
221521_s_at	4.8e-12	4.84e-13	-7.62089	19.0038	-2.21267	DOWN	TCTN1	tectonic family member 1
238323_at	1.86e-11	2.05e-12	-7.39064	17.5926	-2.2124	DOWN	DDN	dendrin
211844_s_at	5.9e-09	9.36e-10	-6.35614	11.6154	-2.2118	DOWN	RXFP1	relaxin/insulin like family peptide receptor 1
221520_s_at	6.64e-10	9.18e-11	-6.76042	13.8772	-2.21159	DOWN	TRIM14	tripartite motif containing 14
233044_at	1.58e-08	2.68e-09	-6.16701	10.592	-2.21027	DOWN	ZNRD1	zinc ribbon domain containing 1
222876_s_at	3.54e-15	2.23e-16	-8.78625	26.5391	-2.20462	DOWN	KLHL1	kelch like family member 1
219519_s_at	8.81e-07	1.93e-07	-5.35142	6.44974	-2.2041	DOWN	SEMA4A	semaphorin 4A
226980_at	8.11e-12	8.43e-13	-7.53284	18.4608	-2.20252	DOWN	SYN2	synapsin II
211368_s_at	2.45e-17	1.05e-18	-9.55291	31.8079	-2.19983	DOWN	POFUT1	protein O-fucosyltransferase 1
208747_s_at	1.43e-16	7.16e-18	-9.282	29.921	-2.19918	DOWN	PART1	prostate androgen-regulated transcript 1 (non-protein coding)
204865_at	2.11e-08	3.63e-09	-6.11194	10.2983	-2.1988	DOWN	BTN3A2	butyrophilin subfamily 3 member A2
224468_s_at	4.62e-19	1.39e-20	-10.1517	36.0662	-2.19517	DOWN	NOMO3	NODAL modulator 3
204962_s_at	1.72e-16	8.7e-18	-9.25419	29.7287	-2.19187	DOWN	POLD1	DAN polymerase delta 1, catalytic subunit
202269_x_at	7.35e-17	3.46e-18	-9.38494	30.6348	-2.1906	DOWN	AAK1	AP2 associated kinase 1
203065_s_at	4.98e-14	3.76e-15	-8.36831	23.7657	-2.18998	DOWN	PPP2CA	protein phosphatase 2 catalytic subunit alpha
219410_at	1.9e-18	6.45e-20	-9.94102	34.5549	-2.18781	DOWN	CKLF	chemokine like factor
204293_at	6.43e-13	5.74e-14	-7.95393	21.0926	-2.18612	DOWN	PSD3	pleckstrin and Sec7 domain containing 3
214770_at	1.99e-20	4.33e-22	-10.6215	39.4837	-2.18489	DOWN	ITFG1	integrin alpha FG-GAP repeat containing 1
225239_at	1.5e-26	4.98e-29	-12.7038	55.2401	-2.18466	DOWN	TP53INP1	tumor protein p53 inducible nuclear protein 1
1555728_a_at	5.42e-16	2.99e-17	-9.07788	28.517	-2.18383	DOWN	KIAA0513	KIAA0513
203748_x_at	1.74e-21	2.9e-23	-10.9823	42.148	-2.17918	DOWN	SAP30	Sin3A associated protein 30
226021_at	4.17e-13	3.62e-14	-8.02477	21.5439	-2.17792	DOWN	IGFBP7	insulin like growth factor binding protein 7
226103_at	5.27e-25	3.07e-27	-12.1766	51.1751	-2.17724	DOWN	MYO5A	myosin VA
201203_s_at	3.17e-17	1.4e-18	-9.51301	31.5283	-2.17718	DOWN	TSPYL1	TSPY like 1
205422_s_at	3.93e-05	1.1e-05	-4.48391	2.56698	-2.17642	DOWN	PALLD	palladin, cytoskeletal associated protein
209109_s_at	2.21e-27	5.21e-30	-12.9905	57.4673	-2.17597	DOWN	LIN7B	lin-7 homolog B, crumbs cell polarity complex component
201664_at	9.56e-23	1.11e-24	-11.4123	45.3649	-2.17454	DOWN	BORCS8	BLOC-1 related complex subunit 8
218274_s_at	2.88e-19	8.25e-21	-10.2229	36.5803	-2.17116	DOWN	ARHGEF12	Rho guanine nucleotide exchange factor 12
224795_x_at	1.98e-08	3.4e-09	-6.1238	10.3614	-2.17019	DOWN	ARPP19	cAMP regulated phosphoprotein 19
203099_s_at	8.13e-14	6.33e-15	-8.28998	23.2544	-2.16974	DOWN	CD44	CD44 molecule (Indian blood group)
201286_at	1.03e-12	9.51e-14	-7.87586	20.5981	-2.16934	DOWN	ARHGEF40	Rho guanine nucleotide exchange factor 40
217523_at	3.95e-14	2.94e-15	-8.40503	24.0063	-2.16795	DOWN	DNAJC27	DnaJ heat shock protein family (Hsp40) member C27
205204_at	5.51e-17	2.54e-18	-9.42888	30.9407	-2.16707	DOWN	LOC101930324///NSF	uncharacterized LOC101930324///N-ethylmaleimide sensitive factor, vesicle fusing ATPase
208470_s_at	5.63e-07	1.19e-07	-5.44748	6.9138	-2.16614	DOWN	AJUBA	ajuba LIM protein
201028_s_at	2.02e-26	7.14e-29	-12.6579	54.8844	-2.16527	DOWN	PPP4C	protein phosphatase 4 catalytic subunit
1570279_at	2.87e-17	1.25e-18	-9.52848	31.6366	-2.16519	DOWN	LRP10	LDL receptor related protein 10
235571_at	1.17e-25	5.25e-28	-12.4031	52.9167	-2.15759	DOWN	MKLN1	muskelin 1
1557051_s_at	1.2e-18	3.91e-20	-10.0099	35.0477	-2.15698	DOWN	INPP4A	inositol polyphosphate-4-phosphatase type I A
204787_at	3.84e-18	1.39e-19	-9.83481	33.7983	-2.15491	DOWN	PYGL	phosphorylase, glycogen, liver
205640_at	5.6e-16	3.09e-17	-9.07291	28.483	-2.15094	DOWN	PSMA5	proteasome subunit alpha 5
228325_at	1.78e-17	7.42e-19	-9.60181	32.1512	-2.1458	DOWN	ZBTB20	zinc finger and BTB domain containing 20
1555862_s_at	1e-10	1.23e-11	-7.09815	15.8406	-2.1432	DOWN	LGALS3BP	galectin 3 binding protein
204170_s_at	3.23e-17	1.43e-18	-9.50998	31.5071	-2.14261	DOWN	PDE1A	phosphodiesterase 1A
203549_s_at	9.88e-18	3.89e-19	-9.69183	32.7854	-2.14226	DOWN	PAK6	p21 (RAC1) activated kinase 6
213418_at	2.19e-15	1.33e-16	-8.86143	27.0457	-2.14202	DOWN	C1orf115	chromosome 1 open reading frame 115
230550_at	1.04e-20	2.11e-22	-10.7182	40.1944	-2.14009	DOWN	AACS	acetoacetyl-CoA synthetase
1555229_a_at	2.01e-07	4e-08	-5.66158	7.97152	-2.13853	DOWN	CEBPD	CCAAT/enhancer binding protein delta
201487_at	1.12e-14	7.66e-16	-8.60513	25.3281	-2.13846	DOWN	MCM5	minichromosome maintenance complex component 5
207060_at	7.9e-16	4.46e-17	-9.02004	28.122	-2.13581	DOWN	MCM7	minichromosome maintenance complex component 7
229625_at	1.57e-10	1.99e-11	-7.01798	15.3686	-2.13489	DOWN	SHANK2	SH3 and multiple ankyrin repeat domains 2
205046_at	1.14e-13	9.06e-15	-8.23589	22.9029	-2.13421	DOWN	CAMKK2	calcium/calmodulin dependent protein kinase kinase 2
212067_s_at	3.88e-18	1.41e-19	-9.83322	33.787	-2.13368	DOWN	KALRN	kalirin, RhoGEF kinase
214651_s_at	6.96e-08	1.29e-08	-5.87657	9.06536	-2.13278	DOWN	LOC285147	uncharacterized LOC285147
206432_at	6.09e-11	7.26e-12	-7.18474	16.3544	-2.1319	DOWN	IQSEC1	IQ motif and Sec7 domain 1
202864_s_at	3.32e-23	3.42e-25	-11.5663	46.5264	-2.13134	DOWN	AP3M2	adaptor related protein complex 3 mu 2 subunit
224733_at	2.17e-29	2.07e-32	-13.688	62.9237	-2.13003	DOWN	C12orf76	chromosome 12 open reading frame 76
1552914_a_at	6.01e-09	9.53e-10	-6.35287	11.5975	-2.12951	DOWN	HSPA12A	heat shock protein family A (Hsp70) member 12A
210495_x_at	7.99e-22	1.21e-23	-11.0985	43.013	-2.12533	DOWN	MSN	moesin
221436_s_at	7.87e-12	8.17e-13	-7.53788	18.4918	-2.12517	DOWN	CAMKV	CaM kinase like vesicle associated
229435_at	2.41e-15	1.47e-16	-8.84697	26.9481	-2.12463	DOWN	OXCT1	3-oxoacid CoA-transferase 1
1555492_a_at	5.02e-08	9.12e-09	-5.94181	9.40344	-2.12388	DOWN	OXR1	oxidation resistance 1
202953_at	8.7e-16	4.95e-17	-9.00504	28.0199	-2.12243	DOWN	PRDX4	peroxiredoxin 4
210220_at	1.54e-15	9.17e-17	-8.91587	27.4141	-2.11889	DOWN	FN1	fibronectin 1
208607_s_at	0.000102	3.1e-05	-4.24176	1.58688	-2.11829	DOWN	WDR13	WD repeat domain 13
225242_s_at	3.86e-25	2.14e-27	-12.2228	51.5296	-2.11691	DOWN	BMP1	bone morphogenetic protein 1
223434_at	9.9e-14	7.82e-15	-8.25826	23.0481	-2.11594	DOWN	ITFG1	integrin alpha FG-GAP repeat containing 1
214677_x_at	0.00024	7.73e-05	-4.01725	0.720492	-2.11535	DOWN	DACT3	dishevelled binding antagonist of beta catenin 3
204924_at	1.83e-22	2.29e-24	-11.3172	44.6496	-2.11383	DOWN	FKBP10	FK506 binding protein 10
205234_at	1.22e-14	8.4e-16	-8.5915	25.2375	-2.11262	DOWN	BTRC	beta-transducin repeat containing E3 ubiquitin protein ligase
210735_s_at	8.51e-14	6.65e-15	-8.28267	23.2068	-2.11035	DOWN	FSTL1	follistatin like 1
202189_x_at	8.36e-32	2.29e-35	-14.5392	69.6372	-2.10749	DOWN	PRMT8	protein arginine methyltransferase 8
208443_x_at	3.26e-14	2.4e-15	-8.43564	24.2074	-2.10288	DOWN	PCMT1	protein-L-isoaspartate (D-aspartate) O-methyltransferase
201416_at	6.37e-11	7.61e-12	-7.17714	16.3091	-2.1021	DOWN	RGS1	regulator of G-protein signaling 1
235643_at	1.81e-09	2.66e-10	-6.57726	12.8402	-2.10121	DOWN	LOC101927733///HMGN1	uncharacterized LOC101927733///high mobility group nucleosome binding domain 1
225929_s_at	6.43e-27	1.85e-29	-12.8299	56.2188	-2.101	DOWN	RBM28	RNA binding motif protein 28
201984_s_at	1.41e-07	2.74e-08	-5.73388	8.33587	-2.09692	DOWN	DLG2	discs large MAGUK scaffold protein 2
210513_s_at	3.01e-12	2.96e-13	-7.69853	19.4858	-2.0959	DOWN	C7orf49	chromosome 7 open reading frame 49
229400_at	3.9e-10	5.22e-11	-6.8564	14.4285	-2.09122	DOWN	ENSA	endosulfine alpha
207292_s_at	4.34e-19	1.29e-20	-10.1616	36.1376	-2.0899	DOWN	ACTL6B	actin like 6B
212680_x_at	9.57e-28	1.82e-30	-13.1236	58.5046	-2.08377	DOWN	GABRA5	gamma-aminobutyric acid type A receptor alpha5 subunit
202912_at	1.97e-10	2.53e-11	-6.978	15.1346	-2.08303	DOWN	LOC101927826///FBXO41	uncharacterized LOC101927826///F-box protein 41
209294_x_at	8.09e-18	3.14e-19	-9.72185	32.9975	-2.0818	DOWN	EML3	echinoderm microtubule associated protein like 3
208504_x_at	2.27e-09	3.39e-10	-6.53498	12.6037	-2.08156	DOWN	LAMC1	laminin subunit gamma 1
209402_s_at	5.12e-16	2.81e-17	-9.08646	28.5757	-2.08062	DOWN	PRKD3	protein kinase D3
203973_s_at	5.06e-24	4.02e-26	-11.8444	48.6362	-2.0783	DOWN	PPM1A	protein phosphatase, Mg2+/Mn2+ dependent 1A
203706_s_at	1.87e-16	9.6e-18	-9.24031	29.6329	-2.07524	DOWN	CD200	CD200 molecule
201389_at	8.56e-19	2.72e-20	-10.0599	35.4058	-2.07454	DOWN	IQGAP2	IQ motif containing GTPase activating protein 2
201162_at	2.06e-25	1.05e-27	-12.3143	52.233	-2.07343	DOWN	ST6GALNAC5	ST6 N-acetylgalactosaminide alpha-2,6-sialyltransferase 5
201069_at	1.95e-18	6.64e-20	-9.93699	34.5262	-2.07215	DOWN	PCLO	piccolo presynaptic cytomatrix protein
227642_at	7.4e-14	5.74e-15	-8.30489	23.3515	-2.07088	DOWN	IDH1	isocitrate dehydrogenase (NADP(+)) 1, cytosolic
236034_at	1.05e-21	1.64e-23	-11.0578	42.7098	-2.06811	DOWN	KIAA1107	KIAA1107
201663_s_at	2.14e-20	4.66e-22	-10.6117	39.4121	-2.06724	DOWN	PDIA4	protein disulfide isomerase family A member 4
201744_s_at	7.72e-07	1.68e-07	-5.37983	6.58631	-2.064	DOWN	TMEM183B///TMEM183A	transmembrane protein 183B///transmembrane protein 183A
224924_at	1.55e-12	1.46e-13	-7.8093	20.1787	-2.05988	DOWN	ARL6	ADP ribosylation factor like GTPase 6
204709_s_at	5.95e-08	1.09e-08	-5.90804	9.22807	-2.05539	DOWN	NUP160	nucleoporin 160
202546_at	1.58e-15	9.38e-17	-8.91249	27.3911	-2.05394	DOWN	MAP2K1	mitogen-activated protein kinase kinase 1
1560019_at	1.31e-08	2.19e-09	-6.20405	10.7906	-2.05255	DOWN	KDELC2	KDEL motif containing 2
211792_s_at	8.94e-18	3.5e-19	-9.7068	32.8911	-2.05068	DOWN	RFXANK	regulatory factor X associated ankyrin containing protein
242982_x_at	1.56e-19	4.2e-21	-10.3148	37.2458	-2.05027	DOWN	WEE1	WEE1 G2 checkpoint kinase
212097_at	2.35e-13	1.97e-14	-8.11786	22.1406	-2.04987	DOWN	GUCY1B3	guanylate cyclase 1 soluble subunit beta
202998_s_at	6.06e-17	2.81e-18	-9.41442	30.84	-2.04746	DOWN	STXBP5	syntaxin binding protein 5
204146_at	3.09e-17	1.36e-18	-9.51695	31.5559	-2.04637	DOWN	CSRP2	cysteine and glycine rich protein 2
225723_at	2.92e-20	6.53e-22	-10.5663	39.0786	-2.04578	DOWN	SCN3B	sodium voltage-gated channel beta subunit 3
212015_x_at	1.81e-27	4.06e-30	-13.022	57.7125	-2.04553	DOWN	CXCR4	C-X-C motif chemokine receptor 4
216264_s_at	1.05e-28	1.27e-31	-13.4597	61.1325	-2.04524	DOWN	PABPC1L2B///PABPC1L2A	poly(A) binding protein cytoplasmic 1 like 2B///poly(A) binding protein cytoplasmic 1 like 2A
228281_at	3.46e-16	1.85e-17	-9.14656	28.9876	-2.04312	DOWN	ARHGDIG	Rho GDP dissociation inhibitor gamma
201438_at	3.03e-06	7.16e-07	-5.0828	5.18725	-2.03829	DOWN	COMMD4	COMM domain containing 4
230710_at	8.75e-09	1.43e-09	-6.2806	11.2039	-2.03629	DOWN	WASF2	WAS protein family member 2
213811_x_at	4.1e-26	1.57e-28	-12.5571	54.1053	-2.03502	DOWN	FKBP5	FK506 binding protein 5
226192_at	8.98e-22	1.38e-23	-11.0807	42.8808	-2.03501	DOWN	KIAA1107	KIAA1107
208071_s_at	4.29e-11	4.99e-12	-7.24617	16.7214	-2.03352	DOWN	IKBKB	inhibitor of kappa light polypeptide gene enhancer in B-cells, kinase beta
226991_at	1.5e-10	1.89e-11	-7.02679	15.4203	-2.03189	DOWN	SRI	sorcin
232478_at	2.98e-09	4.52e-10	-6.4847	12.3238	-2.03185	DOWN	PDLIM5	PDZ and LIM domain 5
1568765_at	4.3e-12	4.31e-13	-7.63929	19.1178	-2.03183	DOWN	GNAO1	G protein subunit alpha o1
203276_at	1.92e-13	1.59e-14	-8.15104	22.3542	-2.0307	DOWN	ARPP21	cAMP regulated phosphoprotein 21
202431_s_at	5.8e-14	4.42e-15	-8.34423	23.6082	-2.02978	DOWN	UBE2V2	ubiquitin conjugating enzyme E2 V2
243483_at	6.16e-10	8.47e-11	-6.7741	13.9554	-2.0288	DOWN	ADGRL1	adhesion G protein-coupled receptor L1
203313_s_at	1.91e-23	1.81e-25	-11.6488	47.1508	-2.02777	DOWN	BCL2L12	BCL2 like 12
244166_at	8.58e-17	4.09e-18	-9.36156	30.4724	-2.02775	DOWN	TGIF1	TGFB induced factor homeobox 1
226955_at	5.01e-14	3.79e-15	-8.36732	23.7592	-2.02655	DOWN	LAMA5	laminin subunit alpha 5
217739_s_at	1.07e-13	8.48e-15	-8.24595	22.9682	-2.02621	DOWN	MUC1	mucin 1, cell surface associated
208659_at	5.56e-20	1.33e-21	-10.47	38.375	-2.02592	DOWN	PPP3R1	protein phosphatase 3 regulatory subunit B, alpha
227816_at	1.99e-22	2.52e-24	-11.3047	44.5557	-2.02561	DOWN	MCM3	minichromosome maintenance complex component 3
218798_at	9.61e-23	1.12e-24	-11.4109	45.3539	-2.02441	DOWN	SH2D5	SH2 domain containing 5
1554899_s_at	1.1e-16	5.35e-18	-9.32331	30.207	-2.02441	DOWN	MCL1	BCL2 family apoptosis regulator
214722_at	1.52e-35	1.95e-39	-15.7053	78.8857	-2.02411	DOWN	SLC26A4	solute carrier family 26 member 4
220302_at	5.05e-09	7.92e-10	-6.38585	11.7782	-2.02061	DOWN	TNPO1	transportin 1
205081_at	7.78e-09	1.26e-09	-6.30323	11.3268	-2.02055	DOWN	SLC9A6	solute carrier family 9 member A6
221870_at	3.67e-09	5.63e-10	-6.44596	12.1093	-2.02042	DOWN	ROMO1	reactive oxygen species modulator 1
233786_at	5.55e-15	3.6e-16	-8.71619	26.0691	-2.01873	DOWN	FBXW7	F-box and WD repeat domain containing 7
218567_x_at	9.84e-18	3.88e-19	-9.69235	32.789	-2.0183	DOWN	GATAD2A	GATA zinc finger domain containing 2A
207677_s_at	1.27e-10	1.59e-11	-7.05543	15.5886	-2.01827	DOWN	HABP4	hyaluronan binding protein 4
204416_x_at	1.28e-19	3.36e-21	-10.3449	37.4643	-2.01751	DOWN	CNIH4	cornichon family AMPA receptor auxiliary protein 4
231729_s_at	1.12e-09	1.6e-10	-6.66539	13.3366	-2.01591	DOWN	OGFOD2	2-oxoglutarate and iron dependent oxygenase domain containing 2
208146_s_at	2.1e-19	5.83e-21	-10.2702	36.9223	-2.01553	DOWN	LINGO2	leucine rich repeat and Ig domain containing 2
209299_x_at	1.61e-12	1.52e-13	-7.80275	20.1376	-2.01488	DOWN	RBMS1	RNA binding motif single stranded interacting protein 1
212013_at	1.62e-16	8.2e-18	-9.26271	29.7876	-2.01404	DOWN	YKT6	YKT6 v-SNARE homolog (S. cerevisiae)
226695_at	3.54e-25	1.93e-27	-12.2364	51.6337	-2.01333	DOWN	MFSD4A	major facilitator superfamily domain containing 4A
41037_at	5.2e-16	2.86e-17	-9.08412	28.5596	-2.01313	DOWN	STK10	serine/threonine kinase 10
230682_x_at	1.26e-11	1.35e-12	-7.45718	17.9976	-2.01304	DOWN	TMEM246	transmembrane protein 246
41660_at	2.3e-11	2.56e-12	-7.35448	17.3735	-2.01292	DOWN	PLEKHG2	pleckstrin homology and RhoGEF domain containing G2
210362_x_at	6.79e-09	1.09e-09	-6.32928	11.4687	-2.01249	DOWN	MAML2	mastermind like transcriptional coactivator 2
1554452_a_at	2.36e-14	1.7e-15	-8.48707	24.5462	-2.01178	DOWN	ARHGAP42	Rho GTPase activating protein 42
217728_at	5.21e-22	7.42e-24	-11.1627	43.4927	-2.01149	DOWN	C5orf30	chromosome 5 open reading frame 30
214164_x_at	5.53e-14	4.21e-15	-8.35149	23.6557	-2.0094	DOWN	CMTM3	CKLF like MARVEL transmembrane domain containing 3
201842_s_at	1.52e-13	1.24e-14	-8.18873	22.5976	-2.00906	DOWN	TESPA1	thymocyte expressed, positive selection associated 1
238756_at	1.15e-17	4.58e-19	-9.66933	32.6266	-2.00598	DOWN	FAM234B	family with sequence similarity 234 member B
1557050_at	1.47e-13	1.19e-14	-8.19441	22.6343	-2.00371	DOWN	MAGEE1	MAGE family member E1
205993_s_at	4.83e-18	1.78e-19	-9.80056	33.555	-2.00359	DOWN	MAST3	microtubule associated serine/threonine kinase 3
216306_x_at	8.9e-32	2.61e-35	-14.5232	69.511	-2.00283	DOWN	MAL2	mal, T-cell differentiation protein 2 (gene/pseudogene)
212713_at	4.13e-07	8.59e-08	-5.51264	7.23231	-2.00268	DOWN	SSTR1	somatostatin receptor 1
205394_at	7.32e-20	1.81e-21	-10.4285	38.0723	-2.00219	DOWN	LRRC73	leucine rich repeat containing 73
234497_s_at	5.56e-10	7.61e-11	-6.79243	14.0604	-2.00173	DOWN	RELN	reelin
209129_at	8.19e-25	5.1e-27	-12.1113	50.6746	-2.00155	DOWN	AMER3	APC membrane recruitment protein 3
217967_s_at	6.38e-16	3.56e-17	-9.05257	28.344	-2.00068	DOWN	FN1	fibronectin 1
203438_at	1.99e-10	2.56e-11	-6.97633	15.1249	-2.00019	DOWN	LTBP3	latent transforming growth factor beta binding protein 3
242560_at	8.68e-15	5.81e-16	-8.64606	25.6006	-1.99914	DOWN	C14orf2	chromosome 14 open reading frame 2
1405_i_at	5.19e-09	8.15e-10	-6.38062	11.7495	-1.99911	DOWN	SP100	SP100 nuclear antigen
227248_at	7.15e-14	5.53e-15	-8.31044	23.3877	-1.99766	DOWN	RASAL1	RAS protein activator like 1
204914_s_at	1.34e-09	1.94e-10	-6.6317	13.1463	-1.99744	DOWN	RAB31	RAB31, member RAS oncogene family
209651_at	9.6e-21	1.94e-22	-10.7292	40.2757	-1.99559	DOWN	NAGLU	N-acetyl-alpha-glucosaminidase
230147_at	2.73e-07	5.51e-08	-5.59924	7.66024	-1.99493	DOWN	NDEL1	nudE neurodevelopment protein 1 like 1
228758_at	1.12e-21	1.78e-23	-11.0471	42.6305	-1.99476	DOWN	TM2D3	TM2 domain containing 3
219650_at	1.35e-11	1.45e-12	-7.44574	17.9277	-1.99459	DOWN	SEPN1	selenoprotein N, 1
207828_s_at	6.97e-15	4.59e-16	-8.6805	25.8304	-1.99259	DOWN	RAB11FIP2	RAB11 family interacting protein 2
212349_at	1.93e-24	1.37e-26	-11.984	49.701	-1.99033	DOWN	RPS19	ribosomal protein S19
237261_at	1.74e-20	3.73e-22	-10.6417	39.6321	-1.98784	DOWN	KCNQ3	potassium voltage-gated channel subfamily Q member 3
204846_at	1.52e-10	1.92e-11	-7.02387	15.4032	-1.98767	DOWN	ATP6V1G2	ATPase H+ transporting V1 subunit G2
231077_at	2.36e-05	6.4e-06	-4.60806	3.08749	-1.98751	DOWN	PRKCG	protein kinase C gamma
208729_x_at	4.96e-26	1.94e-28	-12.5304	53.8983	-1.98728	DOWN	SYNPR	synaptoporin
214292_at	4.12e-13	3.58e-14	-8.02677	21.5567	-1.98638	DOWN	ASPM	abnormal spindle microtubule assembly
227007_at	2.99e-09	4.53e-10	-6.48413	12.3207	-1.98601	DOWN	CA11	carbonic anhydrase 11
224428_s_at	5.56e-19	1.7e-20	-10.1239	35.8661	-1.98598	DOWN	SOX2	SRY-box 2
225778_at	2.5e-12	2.43e-13	-7.72932	19.6778	-1.9814	DOWN	SCN2A	sodium voltage-gated channel alpha subunit 2
203186_s_at	2.27e-12	2.19e-13	-7.74562	19.7796	-1.98085	DOWN	SMIM13	small integral membrane protein 13
203504_s_at	9.25e-27	2.81e-29	-12.7766	55.8052	-1.98044	DOWN	DTYMK	deoxythymidylate kinase
231741_at	3.84e-10	5.14e-11	-6.85908	14.4439	-1.97906	DOWN	NKIRAS1	NFKB inhibitor interacting Ras like 1
202855_s_at	2.07e-10	2.66e-11	-6.96939	15.0843	-1.97809	DOWN	ARGLU1	arginine and glutamate rich 1
228230_at	4.77e-16	2.61e-17	-9.09742	28.6507	-1.9755	DOWN	NCS1	neuronal calcium sensor 1
207542_s_at	1.67e-10	2.12e-11	-7.00794	15.3098	-1.97475	DOWN	GRIN2A	glutamate ionotropic receptor NMDA type subunit 2A
1554008_at	4.59e-11	5.36e-12	-7.23447	16.6513	-1.96927	DOWN	ARHGEF7	Rho guanine nucleotide exchange factor 7
206516_at	1.2e-09	1.72e-10	-6.65291	13.2661	-1.96805	DOWN	ATP6V1C1	ATPase H+ transporting V1 subunit C1
211271_x_at	3.4e-30	2.36e-33	-13.9601	65.065	-1.96481	DOWN	PLTP	phospholipid transfer protein
219725_at	9.75e-16	5.59e-17	-8.98737	27.8995	-1.96062	DOWN	LOC101928335	uncharacterized LOC101928335
209823_x_at	3.57e-11	4.1e-12	-7.27817	16.9134	-1.95938	DOWN	TOP2A	topoisomerase (DNA) II alpha
201171_at	1.27e-15	7.44e-17	-8.94618	27.6196	-1.95833	DOWN	SNORD96A///SNORD95///RACK1	small nucleolar RNA, C/D box 96A///small nucleolar RNA, C/D box 95///receptor for activated C kinase 1
210978_s_at	2.02e-19	5.59e-21	-10.2758	36.9631	-1.9574	DOWN	SSX2IP	SSX family member 2 interacting protein
202311_s_at	2.84e-08	4.98e-09	-6.05399	9.99134	-1.95586	DOWN	CALD1	caldesmon 1
222253_s_at	4.49e-13	3.92e-14	-8.01258	21.4661	-1.95574	DOWN	ANXA2	annexin A2
218717_s_at	5.63e-12	5.72e-13	-7.59438	18.8399	-1.95566	DOWN	PDXP///SH3BP1	pyridoxal phosphatase///SH3 domain binding protein 1
216056_at	8.17e-11	9.91e-12	-7.13364	16.0507	-1.95565	DOWN	USP3	ubiquitin specific peptidase 3
226628_at	2.5e-21	4.34e-23	-10.9289	41.7515	-1.95433	DOWN	HERC1	HECT and RLD domain containing E3 ubiquitin protein ligase family member 1
238032_at	1.68e-19	4.57e-21	-10.3033	37.1621	-1.95275	DOWN	TINCR	tissue differentiation-inducing non-protein coding RNA
237891_at	2.94e-09	4.45e-10	-6.4874	12.3388	-1.95252	DOWN	REXO4	REX4 homolog, 3'-5' exonuclease
215867_x_at	4.07e-15	2.59e-16	-8.76431	26.3916	-1.95188	DOWN	LBR	lamin B receptor
226804_at	2.14e-09	3.18e-10	-6.54627	12.6667	-1.95108	DOWN	HLA-C	major histocompatibility complex, class I, C
216224_s_at	4.53e-14	3.41e-15	-8.38324	23.8635	-1.95064	DOWN	LOC285147	uncharacterized LOC285147
219555_s_at	4.72e-10	6.4e-11	-6.82179	14.229	-1.9494	DOWN	HMMR	hyaluronan mediated motility receptor
211991_s_at	3.06e-15	1.91e-16	-8.80934	26.6945	-1.94913	DOWN	AASS	aminoadipate-semialdehyde synthase
202910_s_at	9.57e-16	5.48e-17	-8.99028	27.9193	-1.94897	DOWN	GNS	glucosamine (N-acetyl)-6-sulfatase
218741_at	1.38e-08	2.32e-09	-6.19315	10.7321	-1.94753	DOWN	GUSB	glucuronidase beta
203705_s_at	2.28e-14	1.64e-15	-8.49265	24.583	-1.94721	DOWN	SCAMP1	secretory carrier membrane protein 1
242939_at	1.14e-09	1.63e-10	-6.66226	13.3189	-1.94634	DOWN	MIR4640///DDR1	microRNA 4640///discoidin domain receptor tyrosine kinase 1
235742_at	1.2e-14	8.23e-16	-8.59449	25.2573	-1.94521	DOWN	LYSMD2	LysM domain containing 2
219254_at	2.47e-19	6.97e-21	-10.2459	36.7462	-1.94443	DOWN	LSM11	LSM11, U7 small nuclear RNA associated
228642_at	5.03e-14	3.8e-15	-8.36676	23.7556	-1.94315	DOWN	ARF3	ADP ribosylation factor 3
218272_at	6.26e-18	2.38e-19	-9.76055	33.2714	-1.93696	DOWN	NEDD1	neural precursor cell expressed, developmentally down-regulated 1
206831_s_at	3.91e-10	5.24e-11	-6.85573	14.4246	-1.9369	DOWN	DPM3	dolichyl-phosphate mannosyltransferase subunit 3
220255_at	1.89e-15	1.14e-16	-8.88456	27.2021	-1.93674	DOWN	TCF3	transcription factor 3
221651_x_at	1.23e-06	2.74e-07	-5.28081	6.11283	-1.9335	DOWN	ADCY2	adenylate cyclase 2
228323_at	1.99e-12	1.9e-13	-7.76809	19.9202	-1.93226	DOWN	IPCEF1	interaction protein for cytohesin exchange factors 1
1555216_a_at	1.78e-20	3.84e-22	-10.6377	39.6029	-1.93212	DOWN	MEF2C	myocyte enhancer factor 2C
203570_at	3.51e-09	5.37e-10	-6.45437	12.1558	-1.93118	DOWN	ACSL4	acyl-CoA synthetase long-chain family member 4
202075_s_at	5.29e-23	5.71e-25	-11.4994	46.0207	-1.92928	DOWN	WEE1	WEE1 G2 checkpoint kinase
211329_x_at	9.06e-20	2.3e-21	-10.3962	37.8373	-1.92919	DOWN	PLP2	proteolipid protein 2
201505_at	2.08e-13	1.73e-14	-8.13792	22.2697	-1.92868	DOWN	MGME1	mitochondrial genome maintenance exonuclease 1
204158_s_at	4.04e-12	4.04e-13	-7.64932	19.1799	-1.92785	DOWN	CAMKK1	calcium/calmodulin dependent protein kinase kinase 1
213721_at	4.46e-23	4.73e-25	-11.5239	46.2059	-1.92736	DOWN	PRRG3	proline rich and Gla domain 3
230021_at	2.57e-08	4.48e-09	-6.0734	10.0939	-1.9267	DOWN	TNIP2	TNFAIP3 interacting protein 2
210983_s_at	5.27e-24	4.21e-26	-11.8384	48.5907	-1.92372	DOWN	HPCAL4	hippocalcin like 4
220821_at	5.28e-05	1.52e-05	-4.41076	2.26598	-1.92168	DOWN	SMC4	structural maintenance of chromosomes 4
232392_at	3.93e-18	1.43e-19	-9.8313	33.7733	-1.92157	DOWN	CD44	CD44 molecule (Indian blood group)
1552417_a_at	2.53e-20	5.61e-22	-10.5868	39.2293	-1.92092	DOWN	CLEC4G	C-type lectin domain family 4 member G
205885_s_at	2.18e-13	1.82e-14	-8.12978	22.2173	-1.91891	DOWN	KRI1	KRI1 homolog
209053_s_at	8.37e-19	2.65e-20	-10.0636	35.4325	-1.91801	DOWN	LSM8	LSM8 homolog, U6 small nuclear RNA associated
1552641_s_at	1.01e-16	4.89e-18	-9.336	30.2949	-1.91656	DOWN	SEPT5-GP1BB///SEPT5///GP1BB	SEPT5-GP1BB readthrough///septin 5///glycoprotein Ib platelet beta subunit
218840_s_at	3.72e-12	3.71e-13	-7.66298	19.2647	-1.91638	DOWN	PDP1	pyruvate dehyrogenase phosphatase catalytic subunit 1
204961_s_at	4.56e-10	6.18e-11	-6.82766	14.2629	-1.9154	DOWN	LOC101930655///C7orf73	uncharacterized LOC101930655///chromosome 7 open reading frame 73
204913_s_at	5.03e-07	1.06e-07	-5.47126	7.02972	-1.91403	DOWN	BRWD1	bromodomain and WD repeat domain containing 1
211530_x_at	1.09e-15	6.3e-17	-8.97026	27.7832	-1.91321	DOWN	MAPK10	mitogen-activated protein kinase 10
202748_at	2.81e-16	1.48e-17	-9.17836	29.2061	-1.91291	DOWN	SYN2	synapsin II
211833_s_at	8.66e-20	2.19e-21	-10.4032	37.8877	-1.91109	DOWN	CAMSAP1	calmodulin regulated spectrin associated protein 1
214639_s_at	4.21e-07	8.77e-08	-5.50845	7.21174	-1.91038	DOWN	SAMD12	sterile alpha motif domain containing 12
200885_at	3.82e-29	4.4e-32	-13.5931	62.1785	-1.90848	DOWN	LMBRD2	LMBR1 domain containing 2
228274_at	7.75e-11	9.36e-12	-7.14294	16.1058	-1.90819	DOWN	PREPL	prolyl endopeptidase-like
227253_at	5.36e-10	7.31e-11	-6.79914	14.0989	-1.90527	DOWN	ANXA2P2	annexin A2 pseudogene 2
243502_at	7.38e-11	8.89e-12	-7.15148	16.1566	-1.90522	DOWN	DNAJA4	DnaJ heat shock protein family (Hsp40) member A4
216268_s_at	1.01e-18	3.25e-20	-10.0356	35.2317	-1.90149	DOWN	SLC2A13	solute carrier family 2 member 13
243000_at	2.62e-08	4.57e-09	-6.0697	10.0743	-1.90048	DOWN	TMCO1	transmembrane and coiled-coil domains 1
209846_s_at	1.51e-17	6.21e-19	-9.62677	32.3268	-1.89981	DOWN	KLC1	kinesin light chain 1
231697_s_at	8.31e-12	8.65e-13	-7.52863	18.435	-1.89633	DOWN	IDI1	isopentenyl-diphosphate delta isomerase 1
226722_at	3.02e-15	1.88e-16	-8.81145	26.7087	-1.89576	DOWN	CAMK1G	calcium/calmodulin dependent protein kinase IG
242424_at	3.72e-10	4.97e-11	-6.86478	14.4768	-1.89449	DOWN	BAZ1A	bromodomain adjacent to zinc finger domain 1A
205547_s_at	3.8e-10	5.07e-11	-6.86112	14.4557	-1.89358	DOWN	HRH3	histamine receptor H3
212003_at	3.62e-18	1.31e-19	-9.84355	33.8604	-1.89355	DOWN	ARMCX5-GPRASP2///GPRASP2	ARMCX5-GPRASP2 readthrough///G protein-coupled receptor associated sorting protein 2
221591_s_at	2.76e-13	2.34e-14	-8.09156	21.9716	-1.89343	DOWN	SNCG	synuclein gamma
237904_at	1.72e-08	2.92e-09	-6.1514	10.5085	-1.89343	DOWN	GNG3	G protein subunit gamma 3
40560_at	2.49e-17	1.07e-18	-9.55064	31.7919	-1.89243	DOWN	ATP2C1	ATPase secretory pathway Ca2+ transporting 1
1557078_at	3.93e-10	5.26e-11	-6.8549	14.4198	-1.89208	DOWN	RHBDL1	rhomboid like 1
1566901_at	2.1e-25	1.07e-27	-12.3114	52.21	-1.89162	DOWN	SYT5	synaptotagmin 5
204517_at	6.83e-21	1.32e-22	-10.7803	40.6528	-1.89097	DOWN	LY86-AS1	LY86 antisense RNA 1
207643_s_at	8.33e-25	5.21e-27	-12.1085	50.6531	-1.8894	DOWN	CLEC5A	C-type lectin domain family 5 member A
210415_s_at	1.58e-09	2.3e-10	-6.60247	12.9817	-1.88891	DOWN	HDGFRP3	hepatoma-derived growth factor, related protein 3
229929_at	5.48e-09	8.65e-10	-6.37019	11.6923	-1.88582	DOWN	BOC	BOC cell adhesion associated, oncogene regulated
209790_s_at	1.38e-25	6.5e-28	-12.3759	52.7066	-1.88285	DOWN	KCNA4	potassium voltage-gated channel subfamily A member 4
202990_at	3.88e-24	3.02e-26	-11.8815	48.9185	-1.88196	DOWN	PRKCB	protein kinase C beta
216212_s_at	2.51e-19	7.09e-21	-10.2436	36.7299	-1.88048	DOWN	FKBP1B	FK506 binding protein 1B
230776_at	7.21e-20	1.78e-21	-10.4308	38.0888	-1.88016	DOWN	NASP	nuclear autoantigenic sperm protein
225806_at	2.75e-22	3.59e-24	-11.2583	44.2083	-1.87988	DOWN	TLN2	talin 2
207697_x_at	5.61e-08	1.03e-08	-5.91952	9.28759	-1.87966	DOWN	P4HB	prolyl 4-hydroxylase subunit beta
219666_at	1.34e-17	5.45e-19	-9.645	32.4552	-1.87884	DOWN	SYNCRIP	synaptotagmin binding cytoplasmic RNA interacting protein
204908_s_at	6.4e-14	4.91e-15	-8.32832	23.5043	-1.878	DOWN	TTC9B	tetratricopeptide repeat domain 9B
210982_s_at	3.13e-13	2.68e-14	-8.07088	21.839	-1.87799	DOWN	TLR2	toll like receptor 2
209099_x_at	2.03e-18	6.95e-20	-9.93072	34.4814	-1.87642	DOWN	SSX2IP	SSX family member 2 interacting protein
220085_at	1.17e-05	3.02e-06	-4.77498	3.80626	-1.87602	DOWN	LRFN2	leucine rich repeat and fibronectin type III domain containing 2
217966_s_at	1.34e-12	1.25e-13	-7.83329	20.3296	-1.87364	DOWN	PDE1A	phosphodiesterase 1A
202887_s_at	1.12e-24	7.2e-27	-12.0667	50.3332	-1.87337	DOWN	CD44	CD44 molecule (Indian blood group)
211564_s_at	2.6e-06	6.1e-07	-5.11636	5.34212	-1.87274	DOWN	PGLS	6-phosphogluconolactonase
203755_at	1.86e-14	1.32e-15	-8.52495	24.7964	-1.87197	DOWN	NTN1	netrin 1
202132_at	7.54e-19	2.37e-20	-10.0788	35.5418	-1.87047	DOWN	SLC6A17	solute carrier family 6 member 17
222877_at	3.04e-16	1.61e-17	-9.16684	29.127	-1.87035	DOWN	GABRA5	gamma-aminobutyric acid type A receptor alpha5 subunit
202589_at	3.39e-13	2.93e-14	-8.05754	21.7535	-1.86985	DOWN	ATP6V1H	ATPase H+ transporting V1 subunit H
208894_at	1.07e-14	7.29e-16	-8.61247	25.3769	-1.86878	DOWN	HPS5	HPS5, biogenesis of lysosomal organelles complex 2 subunit 2
201617_x_at	7.8e-18	3.02e-19	-9.72713	33.0348	-1.86861	DOWN	CKLF	chemokine like factor
201417_at	1.04e-11	1.1e-12	-7.49057	18.2016	-1.8682	DOWN	MIR6836///SNX8	microRNA 6836///sorting nexin 8
213844_at	7.54e-08	1.4e-08	-5.86084	8.98427	-1.86582	DOWN	ARHGAP32	Rho GTPase activating protein 32
204374_s_at	5.92e-10	8.14e-11	-6.78099	13.9949	-1.86414	DOWN	SLC8A1	solute carrier family 8 member A1
211270_x_at	6.32e-31	3.58e-34	-14.196	66.925	-1.86227	DOWN	VAPA	VAMP associated protein A
218245_at	5.67e-17	2.62e-18	-9.42436	30.9093	-1.86171	DOWN	INPP4A	inositol polyphosphate-4-phosphatase type I A
220233_at	1.43e-06	3.23e-07	-5.24747	5.95496	-1.86102	DOWN	KIF20A	kinesin family member 20A
218618_s_at	4.01e-21	7.27e-23	-10.8602	41.2425	-1.86102	DOWN	BUB1	BUB1 mitotic checkpoint serine/threonine kinase
1553764_a_at	3.51e-24	2.68e-26	-11.8971	49.0375	-1.86068	DOWN	LINC00294	long intergenic non-protein coding RNA 294
242677_at	5.34e-23	5.77e-25	-11.498	46.0104	-1.85951	DOWN	LPCAT4	lysophosphatidylcholine acyltransferase 4
213537_at	2.61e-08	4.54e-09	-6.07084	10.0804	-1.85669	DOWN	RNF135	ring finger protein 135
237623_at	1.01e-08	1.67e-09	-6.25244	11.0514	-1.85569	DOWN	CD200	CD200 molecule
201440_at	2.41e-21	4.15e-23	-10.9347	41.7952	-1.8546	DOWN	HPCAL4	hippocalcin like 4
205191_at	1.36e-24	9.15e-27	-12.0359	50.0973	-1.85408	DOWN	AJUBA	ajuba LIM protein
219201_s_at	1.05e-12	9.67e-14	-7.8733	20.5819	-1.85332	DOWN	ASCC2	activating signal cointegrator 1 complex subunit 2
229490_s_at	2.59e-12	2.52e-13	-7.7238	19.6434	-1.85296	DOWN	CRH	corticotropin releasing hormone
214701_s_at	5.03e-09	7.88e-10	-6.38666	11.7826	-1.85215	DOWN	PRKCE	protein kinase C epsilon
1555116_s_at	7e-09	1.12e-09	-6.3235	11.4371	-1.85079	DOWN	PDE1A	phosphodiesterase 1A
1554576_a_at	2.91e-11	3.3e-12	-7.31321	17.1242	-1.85056	DOWN	PABPC1L	poly(A) binding protein cytoplasmic 1 like
201710_at	1.42e-09	2.06e-10	-6.62169	13.0899	-1.85043	DOWN	KCNC4	potassium voltage-gated channel subfamily C member 4
239217_x_at	4.4e-10	5.95e-11	-6.83415	14.3002	-1.84973	DOWN	CCDC177	coiled-coil domain containing 177
201367_s_at	1.04e-11	1.1e-12	-7.49094	18.2039	-1.8496	DOWN	NEMP1	nuclear envelope integral membrane protein 1
237212_at	1.41e-14	9.74e-16	-8.56969	25.0927	-1.84812	DOWN	LINC01007	long intergenic non-protein coding RNA 1007
233110_s_at	1.89e-23	1.79e-25	-11.6507	47.1647	-1.84807	DOWN	CDC42	cell division cycle 42
214437_s_at	6.44e-18	2.46e-19	-9.75604	33.2394	-1.84748	DOWN	TBR1	T-box, brain 1
204159_at	2.58e-14	1.87e-15	-8.47271	24.4515	-1.84727	DOWN	WSCD2	WSC domain containing 2
200923_at	3.96e-24	3.11e-26	-11.8778	48.8907	-1.84539	DOWN	IKBIP	IKBKB interacting protein
209680_s_at	1.16e-07	2.22e-08	-5.77447	8.542	-1.84496	DOWN	CEP55	centrosomal protein 55
203148_s_at	1.88e-24	1.32e-26	-11.9884	49.7342	-1.84494	DOWN	AP2A2	adaptor related protein complex 2 alpha 2 subunit
221900_at	1.8e-08	3.06e-09	-6.14279	10.4626	-1.84185	DOWN	ANKRD26	ankyrin repeat domain 26
225258_at	7.37e-12	7.61e-13	-7.54906	18.5606	-1.84114	DOWN	HRH3	histamine receptor H3
1557236_at	6.1e-18	2.31e-19	-9.76456	33.2998	-1.84107	DOWN	DRD1	dopamine receptor D1
220066_at	2.19e-08	3.77e-09	-6.10471	10.2599	-1.84042	DOWN	DCPS	decapping enzyme, scavenger
214986_x_at	5.43e-15	3.52e-16	-8.71965	26.0922	-1.84031	DOWN	KCNV1	potassium voltage-gated channel modifier subfamily V member 1
227864_s_at	4.92e-30	3.6e-33	-13.9073	64.6488	-1.83932	DOWN	PHF24	PHD finger protein 24
231957_s_at	5.63e-13	4.99e-14	-7.97561	21.2305	-1.83562	DOWN	OIP5-AS1	OIP5 antisense RNA 1
243450_at	3.53e-24	2.72e-26	-11.8953	49.0235	-1.83544	DOWN	KCNJ3	potassium voltage-gated channel subfamily J member 3
210663_s_at	4.09e-11	4.74e-12	-7.25458	16.7718	-1.83462	DOWN	LRRC7	leucine rich repeat containing 7
231852_at	4.4e-15	2.82e-16	-8.75229	26.311	-1.83447	DOWN	CA12	carbonic anhydrase 12
201160_s_at	3.61e-20	8.27e-22	-10.5344	38.8458	-1.8344	DOWN	MIR4640///DDR1	microRNA 4640///discoidin domain receptor tyrosine kinase 1
212396_s_at	6.26e-08	1.15e-08	-5.89788	9.17546	-1.83387	DOWN	DHRSX	dehydrogenase/reductase X-linked
212909_at	5.41e-14	4.11e-15	-8.35511	23.6794	-1.83075	DOWN	RGS4	regulator of G-protein signaling 4
225524_at	6.04e-21	1.14e-22	-10.7997	40.7957	-1.82849	DOWN	PALLD	palladin, cytoskeletal associated protein
201743_at	4.99e-12	5.04e-13	-7.61448	18.9641	-1.82706	DOWN	PI4KA	phosphatidylinositol 4-kinase alpha
201923_at	7.11e-24	5.85e-26	-11.7959	48.2672	-1.82661	DOWN	PSMB8-AS1	PSMB8 antisense RNA 1 (head to head)
234832_at	5.57e-20	1.34e-21	-10.4696	38.3719	-1.82598	DOWN	TMOD2	tropomodulin 2
203523_at	6.29e-10	8.66e-11	-6.77037	13.9341	-1.82596	DOWN	FAM49B	family with sequence similarity 49 member B
203331_s_at	8.34e-09	1.36e-09	-6.2899	11.2544	-1.82578	DOWN	KCTD4	potassium channel tetramerization domain containing 4
221797_at	4.42e-18	1.62e-19	-9.8141	33.6511	-1.82523	DOWN	CALB1	calbindin 1
1554216_at	1.77e-06	4.05e-07	-5.20087	5.7357	-1.82458	DOWN	LPP	LIM domain containing preferred translocation partner in lipoma
219565_at	1.48e-31	5.7e-35	-14.4256	68.7387	-1.82372	DOWN	CD151	CD151 molecule (Raph blood group)
1569898_a_at	5.48e-28	8.42e-31	-13.2211	59.2655	-1.82342	DOWN	REEP1	receptor accessory protein 1
228415_at	6.86e-18	2.63e-19	-9.74653	33.1721	-1.82267	DOWN	MAPKAPK2	mitogen-activated protein kinase-activated protein kinase 2
202458_at	9.91e-17	4.79e-18	-9.33893	30.3153	-1.82156	DOWN	FAM131A	family with sequence similarity 131 member A
211911_x_at	4.82e-25	2.77e-27	-12.1899	51.2769	-1.82121	DOWN	DMTN	dematin actin binding protein
215942_s_at	3.82e-11	4.4e-12	-7.26652	16.8434	-1.82099	DOWN	AJAP1	adherens junctions associated protein 1
219691_at	7.33e-17	3.46e-18	-9.38533	30.6376	-1.82077	DOWN	MDH1	malate dehydrogenase 1
201325_s_at	2.41e-12	2.34e-13	-7.73557	19.7168	-1.82074	DOWN	COL4A2	collagen type IV alpha 2 chain
201508_at	3.63e-11	4.18e-12	-7.27497	16.8941	-1.81931	DOWN	NSUN5P1	NOP2/Sun RNA methyltransferase family member 5 pseudogene 1
203201_at	1.78e-14	1.25e-15	-8.53244	24.846	-1.81845	DOWN	NCAPG	non-SMC condensin I complex subunit G
204006_s_at	9.33e-10	1.32e-10	-6.69865	13.5252	-1.81844	DOWN	ATP6V1A	ATPase H+ transporting V1 subunit A
213416_at	2.58e-16	1.35e-17	-9.19113	29.294	-1.81839	DOWN	DTWD1	DTW domain containing 1
227062_at	8.99e-11	1.1e-11	-7.11704	15.9523	-1.81755	DOWN	RXFP1	relaxin/insulin like family peptide receptor 1
203702_s_at	4.47e-20	1.05e-21	-10.5019	38.6081	-1.81638	DOWN	ANK3	ankyrin 3, node of Ranvier (ankyrin G)
214604_at	3e-07	6.1e-08	-5.57965	7.56298	-1.81548	DOWN	HMGN1	high mobility group nucleosome binding domain 1
214095_at	1.48e-17	6.03e-19	-9.63073	32.3546	-1.81497	DOWN	ANO3	anoctamin 3
204806_x_at	2.25e-20	4.93e-22	-10.6041	39.3561	-1.81408	DOWN	RBFOX3	RNA binding protein, fox-1 homolog 3
212962_at	1.16e-09	1.65e-10	-6.65943	13.3029	-1.81293	DOWN	S100A6	S100 calcium binding protein A6
217716_s_at	1.36e-28	1.67e-31	-13.4253	60.8631	-1.81227	DOWN	TBC1D9	TBC1 domain family member 9
204150_at	2.88e-17	1.26e-18	-9.52771	31.6312	-1.81167	DOWN	CYFIP2	cytoplasmic FMR1 interacting protein 2
212977_at	1.77e-20	3.79e-22	-10.6395	39.6158	-1.8104	DOWN	WNK2	WNK lysine deficient protein kinase 2
218983_at	1.08e-15	6.24e-17	-8.97153	27.7918	-1.80982	DOWN	AMPH	amphiphysin
204933_s_at	8.47e-07	1.85e-07	-5.35965	6.48924	-1.80974	DOWN	PGLS	6-phosphogluconolactonase
201141_at	1.8e-11	1.97e-12	-7.39673	17.6295	-1.80828	DOWN	DAP	death associated protein
238151_at	3.94e-10	5.29e-11	-6.85417	14.4156	-1.80662	DOWN	VIP	vasoactive intestinal peptide
227921_at	3.32e-15	2.08e-16	-8.79692	26.6109	-1.80615	DOWN	SSR1	signal sequence receptor subunit 1
218232_at	6.15e-15	4.03e-16	-8.69991	25.9601	-1.80605	DOWN	ANXA2	annexin A2
201746_at	1.87e-20	4.05e-22	-10.6304	39.5491	-1.8055	DOWN	DLG3	discs large MAGUK scaffold protein 3
203281_s_at	2.87e-20	6.4e-22	-10.569	39.0991	-1.80532	DOWN	ARPP21	cAMP regulated phosphoprotein 21
1552845_at	1.41e-13	1.14e-14	-8.20126	22.6785	-1.80447	DOWN	FAXC	failed axon connections homolog
205991_s_at	6.95e-21	1.35e-22	-10.7778	40.6338	-1.80323	DOWN	RAP1GAP2	RAP1 GTPase activating protein 2
224358_s_at	1.61e-10	2.04e-11	-7.01429	15.347	-1.80179	DOWN	AP4S1	adaptor related protein complex 4 sigma 1 subunit
230422_at	1.41e-11	1.52e-12	-7.43811	17.8813	-1.79932	DOWN	APBA1	amyloid beta precursor protein binding family A member 1
213915_at	5.77e-07	1.23e-07	-5.44192	6.88678	-1.79872	DOWN	RTN4RL2	reticulon 4 receptor-like 2
202934_at	7.05e-14	5.44e-15	-8.31302	23.4045	-1.79833	DOWN	STXBP5	syntaxin binding protein 5
228243_at	7.9e-16	4.46e-17	-9.01999	28.1217	-1.79614	DOWN	HIVEP2	human immunodeficiency virus type I enhancer binding protein 2
201999_s_at	2.61e-31	1.24e-34	-14.3283	67.97	-1.79595	DOWN	CD58	CD58 molecule
218831_s_at	1.24e-24	8.23e-27	-12.0496	50.2019	-1.79363	DOWN	TSPYL1	TSPY like 1
1555240_s_at	1.38e-09	2e-10	-6.62663	13.1177	-1.79187	DOWN	CDH9	cadherin 9
228531_at	2.41e-17	1.03e-18	-9.55564	31.827	-1.7905	DOWN	EPHA6	EPH receptor A6
202252_at	6.34e-28	1.07e-30	-13.1912	59.0321	-1.78976	DOWN	PHACTR1	phosphatase and actin regulator 1
217640_x_at	7.31e-09	1.18e-09	-6.31515	11.3917	-1.78907	DOWN	DLGAP1	DLG associated protein 1
244414_at	5.62e-22	8.13e-24	-11.1506	43.4022	-1.78892	DOWN	RAB3B	RAB3B, member RAS oncogene family
205173_x_at	6.3e-22	9.24e-24	-11.1337	43.2762	-1.78868	DOWN	SNORA64///RPS2	small nucleolar RNA, H/ACA box 64///ribosomal protein S2
202693_s_at	3.18e-19	9.2e-21	-10.2081	36.473	-1.78846	DOWN	TRIM37	tripartite motif containing 37
228273_at	2.92e-15	1.81e-16	-8.81677	26.7445	-1.7884	DOWN	ARPP21	cAMP regulated phosphoprotein 21
217784_at	2.34e-23	2.31e-25	-11.6176	46.9142	-1.78722	DOWN	CTPS2	CTP synthase 2
202771_at	1.78e-20	3.83e-22	-10.638	39.6049	-1.78683	DOWN	STK3	serine/threonine kinase 3
1558836_at	4.39e-06	1.06e-06	-4.99959	4.80696	-1.7862	DOWN	MBD2	methyl-CpG binding domain protein 2
238481_at	6.82e-07	1.47e-07	-5.4066	6.71553	-1.78611	DOWN	GABARAPL3///GABARAPL1	GABA type A receptor associated protein like 3 pseudogene///GABA type A receptor associated protein like 1
209370_s_at	5.25e-25	3.04e-27	-12.1778	51.1845	-1.786	DOWN	ANKRD34A	ankyrin repeat domain 34A
207286_at	4.02e-17	1.8e-18	-9.47704	31.2768	-1.78568	DOWN	YWHAZ	tyrosine 3-monooxygenase/tryptophan 5-monooxygenase activation protein zeta
204990_s_at	2.99e-13	2.56e-14	-8.07821	21.8859	-1.78459	DOWN	NRXN3	neurexin 3
206858_s_at	1.81e-10	2.31e-11	-6.99294	15.2219	-1.78246	DOWN	AAED1	AhpC/TSA antioxidant enzyme domain containing 1
1558750_a_at	3.54e-12	3.51e-13	-7.67172	19.319	-1.78233	DOWN	BRCA1	BRCA1, DNA repair associated
201843_s_at	7.99e-11	9.68e-12	-7.13748	16.0734	-1.78166	DOWN	TRAM1	translocation associated membrane protein 1
204083_s_at	2.12e-11	2.36e-12	-7.368	17.4553	-1.78004	DOWN	CRYM	crystallin mu
204279_at	1.27e-20	2.63e-22	-10.6886	39.9764	-1.77994	DOWN	FN1	fibronectin 1
219328_at	8.84e-12	9.24e-13	-7.5182	18.371	-1.77951	DOWN	MAP3K9	mitogen-activated protein kinase kinase kinase 9
38487_at	6.14e-18	2.33e-19	-9.7635	33.2923	-1.77901	DOWN	GPRASP1	G protein-coupled receptor associated sorting protein 1
204263_s_at	7.25e-20	1.8e-21	-10.4299	38.0828	-1.77863	DOWN	GRIN1	glutamate ionotropic receptor NMDA type subunit 1
206205_at	5.11e-16	2.8e-17	-9.08698	28.5793	-1.77823	DOWN	RTN4RL1	reticulon 4 receptor like 1
223303_at	1.75e-15	1.05e-16	-8.89655	27.2832	-1.77779	DOWN	MOV10	Mov10 RISC complex RNA helicase
1554408_a_at	9.1e-13	8.32e-14	-7.8966	20.7291	-1.77652	DOWN	CMTM6	CKLF like MARVEL transmembrane domain containing 6
208966_x_at	6.15e-19	1.9e-20	-10.1088	35.7576	-1.77437	DOWN	SYDE1	synapse defective Rho GTPase homolog 1
220301_at	2.65e-11	2.98e-12	-7.33009	17.2261	-1.77364	DOWN	SCN2B	sodium voltage-gated channel beta subunit 2
218424_s_at	3.75e-16	2.02e-17	-9.13422	28.9029	-1.77132	DOWN	GNB5	G protein subunit beta 5
201369_s_at	8.64e-21	1.72e-22	-10.7452	40.3937	-1.77063	DOWN	GTDC1	glycosyltransferase like domain containing 1
226777_at	4.74e-12	4.78e-13	-7.62292	19.0164	-1.77022	DOWN	FGF14	fibroblast growth factor 14
214587_at	7.4e-07	1.6e-07	-5.38918	6.63135	-1.76956	DOWN	AR	androgen receptor
1552735_at	6.18e-16	3.44e-17	-9.0575	28.3777	-1.76932	DOWN	RAPGEF2	Rap guanine nucleotide exchange factor 2
1554795_a_at	3.72e-11	4.28e-12	-7.27101	16.8704	-1.76778	DOWN	HNRNPA2B1	heterogeneous nuclear ribonucleoprotein A2/B1
225415_at	1.8e-25	8.86e-28	-12.3362	52.4008	-1.7671	DOWN	RAB6B	RAB6B, member RAS oncogene family
225353_s_at	1.09e-16	5.33e-18	-9.32381	30.2104	-1.76649	DOWN	CYP46A1	cytochrome P450 family 46 subfamily A member 1
228152_s_at	1.56e-17	6.43e-19	-9.62181	32.2918	-1.76578	DOWN	PDP1	pyruvate dehyrogenase phosphatase catalytic subunit 1
219511_s_at	1.46e-14	1.02e-15	-8.56325	25.05	-1.76463	DOWN	IDI1	isopentenyl-diphosphate delta isomerase 1
221730_at	8.77e-10	1.23e-10	-6.70999	13.5897	-1.76226	DOWN	SLC8A2	solute carrier family 8 member A2
220840_s_at	4.07e-18	1.48e-19	-9.82596	33.7353	-1.76206	DOWN	GDA	guanine deaminase
213006_at	6.56e-14	5.04e-15	-8.32439	23.4787	-1.76029	DOWN	PDE1A	phosphodiesterase 1A
209108_at	3.71e-29	4.2e-32	-13.5988	62.2232	-1.759	DOWN	NID1	nidogen 1
204817_at	2.42e-11	2.71e-12	-7.3456	17.3197	-1.7558	DOWN	SNCA	synuclein alpha
206081_at	4.13e-15	2.63e-16	-8.76212	26.377	-1.75579	DOWN	PTPRR	protein tyrosine phosphatase, receptor type R
221024_s_at	2.81e-15	1.74e-16	-8.823	26.7865	-1.75506	DOWN	CHIC1	cysteine rich hydrophobic domain 1
223343_at	1.7e-14	1.19e-15	-8.53992	24.8954	-1.75416	DOWN	ANGPT2	angiopoietin 2
206617_s_at	2.35e-08	4.07e-09	-6.09093	10.1868	-1.75374	DOWN	KLC1	kinesin light chain 1
205453_at	7.49e-08	1.39e-08	-5.86226	8.99156	-1.75366	DOWN	GUCY1B3	guanylate cyclase 1 soluble subunit beta
242553_at	5.4e-09	8.51e-10	-6.37298	11.7076	-1.75353	DOWN	DDAH2	dimethylarginine dimethylaminohydrolase 2
223625_at	1.63e-09	2.38e-10	-6.59621	12.9465	-1.75336	DOWN	RECQL	RecQ like helicase
219593_at	1.6e-13	1.31e-14	-8.17983	22.54	-1.75273	DOWN	ANKHD1-EIF4EBP3///ANKHD1///EIF4EBP3	ANKHD1-EIF4EBP3 readthrough///ankyrin repeat and KH domain containing 1///eukaryotic translation initiation factor 4E binding protein 3
1570329_at	1.01e-08	1.67e-09	-6.2528	11.0534	-1.75191	DOWN	SLC12A5	solute carrier family 12 member 5
214846_s_at	9.97e-11	1.22e-11	-7.09872	15.844	-1.75184	DOWN	BCL6	B-cell CLL/lymphoma 6
208782_at	8.23e-24	6.94e-26	-11.7737	48.0987	-1.75165	DOWN	TEP1	telomerase associated protein 1
223737_x_at	8.74e-09	1.43e-09	-6.28087	11.2054	-1.75162	DOWN	RXFP1	relaxin/insulin like family peptide receptor 1
202246_s_at	1.24e-12	1.16e-13	-7.84538	20.4058	-1.75091	DOWN	DLGAP3	DLG associated protein 3
1552703_s_at	2.76e-15	1.71e-16	-8.8255	26.8033	-1.75068	DOWN	FAM46A	family with sequence similarity 46 member A
201850_at	1.21e-17	4.89e-19	-9.65993	32.5604	-1.75054	DOWN	CAMK4	calcium/calmodulin dependent protein kinase IV
235709_at	3.92e-07	8.13e-08	-5.52344	7.28543	-1.74823	DOWN	RAPGEF4	Rap guanine nucleotide exchange factor 4
209152_s_at	1.8e-21	3e-23	-10.978	42.1162	-1.7482	DOWN	PGPEP1	pyroglutamyl-peptidase I
216191_s_at	4.45e-05	1.26e-05	-4.45325	2.4403	-1.74587	DOWN	ACVR2A	activin A receptor type 2A
243797_at	2.42e-08	4.19e-09	-6.08545	10.1577	-1.74461	DOWN	AP3B2	adaptor related protein complex 3 beta 2 subunit
202878_s_at	1.55e-16	7.77e-18	-9.27029	29.84	-1.74437	DOWN	BRMS1L	breast cancer metastasis-suppressor 1-like
205107_s_at	1.66e-10	2.11e-11	-7.00862	15.3138	-1.74394	DOWN	GREM2	gremlin 2, DAN family BMP antagonist
207595_s_at	5.15e-20	1.23e-21	-10.4814	38.4579	-1.74334	DOWN	ANXA2	annexin A2
216331_at	3.01e-18	1.07e-19	-9.8712	34.0571	-1.74225	DOWN	ITPKA	inositol-trisphosphate 3-kinase A
237189_at	1.19e-12	1.11e-13	-7.85157	20.4448	-1.74115	DOWN	HECTD4	HECT domain E3 ubiquitin protein ligase 4
213553_x_at	6.84e-20	1.68e-21	-10.439	38.1488	-1.73971	DOWN	CHD5	chromodomain helicase DNA binding protein 5
202666_s_at	3.81e-25	2.09e-27	-12.2258	51.5523	-1.73855	DOWN	FAM19A1	family with sequence similarity 19 member A1, C-C motif chemokine like
211864_s_at	2.2e-16	1.14e-17	-9.21604	29.4655	-1.73687	DOWN	NAPB	NSF attachment protein beta
221561_at	3.02e-21	5.3e-23	-10.9023	41.5544	-1.73426	DOWN	TRUB1	TruB pseudouridine synthase family member 1
205884_at	4.04e-11	4.68e-12	-7.25675	16.7848	-1.73322	DOWN	ERI1	exoribonuclease 1
205266_at	3.7e-07	7.64e-08	-5.53549	7.34472	-1.733	DOWN	HOOK1	hook microtubule tethering protein 1
226311_at	7.18e-05	2.11e-05	-4.33282	1.94993	-1.73212	DOWN	CDK2	cyclin dependent kinase 2
210405_x_at	1.08e-16	5.28e-18	-9.32516	30.2198	-1.73132	DOWN	SLC35F5	solute carrier family 35 member F5
205858_at	4.73e-08	8.57e-09	-5.95347	9.46418	-1.73022	DOWN	CNTN4	contactin 4
223490_s_at	5.57e-17	2.57e-18	-9.42708	30.9282	-1.72899	DOWN	NPTN	neuroplastin
227103_s_at	2.81e-18	9.91e-20	-9.8818	34.1326	-1.72877	DOWN	SLIT3	slit guidance ligand 3
209201_x_at	1.45e-23	1.33e-25	-11.6894	47.4582	-1.72667	DOWN	PXDC1	PX domain containing 1
243198_at	6.24e-15	4.09e-16	-8.69767	25.9451	-1.72623	DOWN	SLC17A7	solute carrier family 17 member 7
1561123_at	8.97e-07	1.97e-07	-5.34776	6.43218	-1.72593	DOWN	AKT3	AKT serine/threonine kinase 3
211250_s_at	5.59e-25	3.28e-27	-12.168	51.1091	-1.72499	DOWN	KCTD1	potassium channel tetramerization domain containing 1
209191_at	4.95e-12	5e-13	-7.61583	18.9725	-1.72465	DOWN	DTYMK	deoxythymidylate kinase
205808_at	6.3e-14	4.82e-15	-8.33109	23.5224	-1.72376	DOWN	KIAA1644	KIAA1644
204315_s_at	2.13e-10	2.75e-11	-6.96385	15.052	-1.72372	DOWN	RNF41	ring finger protein 41
225868_at	4.52e-18	1.66e-19	-9.81056	33.626	-1.72231	DOWN	RABGAP1L	RAB GTPase activating protein 1 like
229865_at	9.63e-18	3.79e-19	-9.69568	32.8126	-1.72133	DOWN	GNG5	G protein subunit gamma 5
200771_at	1.04e-23	9.06e-26	-11.7392	47.836	-1.71998	DOWN	DCLK1	doublecortin like kinase 1
201193_at	1.15e-23	1.03e-25	-11.7231	47.7141	-1.71977	DOWN	LINC00622	long intergenic non-protein coding RNA 622
226781_at	7.91e-28	1.45e-30	-13.1526	58.7313	-1.71958	DOWN	HTR2C	5-hydroxytryptamine receptor 2C
200600_at	6.17e-24	5.03e-26	-11.8154	48.4155	-1.71933	DOWN	RBMS1	RNA binding motif single stranded interacting protein 1
235287_at	4.61e-06	1.12e-06	-4.9883	4.75574	-1.71903	DOWN	TCF3	transcription factor 3
1559180_at	3.11e-11	3.55e-12	-7.30178	17.0554	-1.71849	DOWN	PRKD3	protein kinase D3
233645_s_at	8.92e-14	6.99e-15	-8.27511	23.1576	-1.71773	DOWN	SSBP3	single stranded DNA binding protein 3
240873_x_at	3.34e-12	3.3e-13	-7.68117	19.3777	-1.71694	DOWN	GABARAPL1	GABA type A receptor associated protein like 1
219684_at	2.42e-17	1.04e-18	-9.55504	31.8228	-1.71517	DOWN	WNT10B	Wnt family member 10B
208983_s_at	1.56e-12	1.47e-13	-7.80802	20.1707	-1.71446	DOWN	TRIM5	tripartite motif containing 5
225046_at	1.12e-14	7.61e-16	-8.60611	25.3346	-1.71426	DOWN	SLITRK4	SLIT and NTRK like family member 4
203325_s_at	2.28e-07	4.56e-08	-5.63632	7.84506	-1.71376	DOWN	PRKAR1B	protein kinase cAMP-dependent type I regulatory subunit beta
225646_at	1.36e-09	1.97e-10	-6.62887	13.1303	-1.71276	DOWN	HECW1	HECT, C2 and WW domain containing E3 ubiquitin protein ligase 1
203739_at	1.12e-18	3.64e-20	-10.0197	35.1178	-1.71192	DOWN	GABRG2	gamma-aminobutyric acid type A receptor gamma2 subunit
242405_at	6.64e-22	9.78e-24	-11.1262	43.2201	-1.71111	DOWN	FAM131A	family with sequence similarity 131 member A
208394_x_at	2.33e-11	2.6e-12	-7.35195	17.3581	-1.71104	DOWN	LOC440934	uncharacterized LOC440934
213004_at	2.1e-17	8.91e-19	-9.57615	31.9709	-1.71035	DOWN	WLS	wntless Wnt ligand secretion mediator
1555349_a_at	5.14e-11	6.05e-12	-7.21468	16.533	-1.71032	DOWN	IGFLR1	IGF like family receptor 1
215078_at	2.06e-05	5.55e-06	-4.64031	3.22471	-1.7101	DOWN	PNMAL2	paraneoplastic Ma antigen family-like 2
201262_s_at	1.38e-06	3.12e-07	-5.25436	5.98751	-1.70912	DOWN	RAPGEFL1	Rap guanine nucleotide exchange factor like 1
1554761_a_at	3.76e-21	6.77e-23	-10.8695	41.312	-1.70891	DOWN	ANK3	ankyrin 3, node of Ranvier (ankyrin G)
219246_s_at	2.29e-23	2.24e-25	-11.6216	46.9447	-1.70841	DOWN	RBFOX1	RNA binding protein, fox-1 homolog 1
1569150_x_at	1.01e-12	9.34e-14	-7.87856	20.6151	-1.70724	DOWN	SCN2B	sodium voltage-gated channel beta subunit 2
232150_at	2.95e-17	1.29e-18	-9.524	31.6052	-1.7071	DOWN	CKMT1A///CKMT1B	creatine kinase, mitochondrial 1A///creatine kinase, mitochondrial 1B
211529_x_at	2e-18	6.84e-20	-9.93307	34.4982	-1.70565	DOWN	SLC32A1	solute carrier family 32 member 1
229218_at	3.78e-07	7.82e-08	-5.5309	7.32213	-1.70563	DOWN	CACNA1C	calcium voltage-gated channel subunit alpha1 C
201029_s_at	1.42e-27	3.04e-30	-13.0588	57.9995	-1.7052	DOWN	NBEA	neurobeachin
204531_s_at	7.91e-22	1.19e-23	-11.1004	43.0273	-1.70343	DOWN	NELL1	neural EGFL like 1
205382_s_at	1.31e-06	2.95e-07	-5.26565	6.04092	-1.7031	DOWN	CERS6	ceramide synthase 6
204883_s_at	4.63e-19	1.39e-20	-10.1514	36.0641	-1.70161	DOWN	DDX23	DEAD-box helicase 23
201641_at	1.02e-10	1.26e-11	-7.0939	15.8155	-1.70116	DOWN	RBMS2	RNA binding motif single stranded interacting protein 2
1557701_s_at	1.46e-06	3.29e-07	-5.2435	5.93624	-1.70076	DOWN	MIGA1	mitoguardin 1
1552334_at	1.32e-18	4.36e-20	-9.99492	34.9403	-1.7007	DOWN	SLC26A4-AS1	SLC26A4 antisense RNA 1
219773_at	7.63e-15	5.06e-16	-8.66628	25.7354	-1.6999	DOWN	CASP2	caspase 2
223592_s_at	2.68e-22	3.48e-24	-11.2625	44.2393	-1.69977	DOWN	THOC2	THO complex 2
208808_s_at	6.8e-21	1.31e-22	-10.7812	40.659	-1.69952	DOWN	CLSTN3	calsyntenin 3
232816_s_at	5.71e-15	3.72e-16	-8.71172	26.0391	-1.69951	DOWN	RIT1	Ras like without CAAX 1
204646_at	8.47e-13	7.71e-14	-7.90835	20.8035	-1.69945	DOWN	RFPL1S	RFPL1 antisense RNA 1
225533_at	2.43e-25	1.27e-27	-12.2899	52.0448	-1.69933	DOWN	CALM3///CALM2///CALM1	calmodulin 3///calmodulin 2///calmodulin 1
239247_at	3.26e-09	4.96e-10	-6.4682	12.2323	-1.69915	DOWN	AKAP11	A-kinase anchoring protein 11
204928_s_at	1.85e-11	2.02e-12	-7.39247	17.6036	-1.69911	DOWN	LOC100996542///GRM7	uncharacterized LOC100996542///glutamate metabotropic receptor 7
205393_s_at	5.21e-13	4.6e-14	-7.9882	21.3107	-1.69862	DOWN	SYDE1	synapse defective Rho GTPase homolog 1
1568883_at	1.15e-11	1.22e-12	-7.47342	18.0967	-1.69819	DOWN	SERPINH1	serpin family H member 1
220559_at	5.85e-10	8.03e-11	-6.78319	14.0075	-1.69723	DOWN	LMO4	LIM domain only 4
209621_s_at	5.29e-15	3.42e-16	-8.72368	26.1192	-1.6972	DOWN	G6PC3	glucose-6-phosphatase catalytic subunit 3
223364_s_at	5.13e-11	6.03e-12	-7.21518	16.536	-1.69591	DOWN	TMEM266	transmembrane protein 266
229551_x_at	6.01e-16	3.34e-17	-9.06167	28.4062	-1.69558	DOWN	SOAT1	sterol O-acyltransferase 1
209969_s_at	5e-15	3.23e-16	-8.73231	26.177	-1.69523	DOWN	MICAL2	microtubule associated monooxygenase, calponin and LIM domain containing 2
230343_at	4.28e-20	1e-21	-10.509	38.6597	-1.69477	DOWN	CBFA2T3	CBFA2/RUNX1 translocation partner 3
208546_x_at	4.02e-08	7.19e-09	-5.98605	9.63432	-1.69444	DOWN	ZNF25	zinc finger protein 25
224950_at	5.06e-19	1.54e-20	-10.138	35.968	-1.69435	DOWN	GRIN3A	glutamate ionotropic receptor NMDA type subunit 3A
204915_s_at	4.28e-09	6.64e-10	-6.41692	11.949	-1.69364	DOWN	CLTB	clathrin light chain B
205736_at	2.9e-05	7.99e-06	-4.55787	2.87563	-1.69346	DOWN	BARD1	BRCA1 associated RING domain 1
241762_at	1.4e-08	2.36e-09	-6.19032	10.7169	-1.693	DOWN	MKL2	MKL1/myocardin like 2
210368_at	6.03e-08	1.11e-08	-5.90537	9.21425	-1.69248	DOWN	ADAMTS9	ADAM metallopeptidase with thrombospondin type 1 motif 9
201430_s_at	9.29e-16	5.32e-17	-8.99464	27.949	-1.69117	DOWN	NIPSNAP3B	nipsnap homolog 3B
208627_s_at	5e-25	2.88e-27	-12.1846	51.2365	-1.69066	DOWN	RIN3	Ras and Rab interactor 3
203665_at	5.84e-09	9.25e-10	-6.35817	11.6265	-1.69045	DOWN	GDAP1	ganglioside induced differentiation associated protein 1
230446_at	1.66e-12	1.57e-13	-7.79773	20.1061	-1.69009	DOWN	FRMPD4	FERM and PDZ domain containing 4
202863_at	4.87e-19	1.47e-20	-10.1439	36.0102	-1.68939	DOWN	TCF12	transcription factor 12
45633_at	6.87e-20	1.69e-21	-10.4381	38.1422	-1.68689	DOWN	CACNA1B	calcium voltage-gated channel subunit alpha1 B
234645_at	6.14e-25	3.66e-27	-12.1539	51.0006	-1.68487	DOWN	STYK1	serine/threonine/tyrosine kinase 1
235266_at	1.25e-11	1.34e-12	-7.45863	18.0064	-1.68477	DOWN	FLVCR2	feline leukemia virus subgroup C cellular receptor family member 2
223484_at	3.03e-06	7.15e-07	-5.08321	5.18918	-1.6847	DOWN	GABRD	gamma-aminobutyric acid type A receptor delta subunit
202430_s_at	2.06e-16	1.06e-17	-9.22572	29.5323	-1.68441	DOWN	TPBGL	trophoblast glycoprotein-like
202619_s_at	5.38e-14	4.08e-15	-8.35619	23.6864	-1.68409	DOWN	ITPA	inosine triphosphatase
230668_at	0.00275	0.00109	-3.30276	-1.75546	-1.68406	DOWN	DNAAF5	dynein axonemal assembly factor 5
203143_s_at	6.75e-16	3.77e-17	-9.04415	28.2865	-1.68332	DOWN	OLFM3	olfactomedin 3
212687_at	9.34e-25	5.93e-27	-12.0919	50.5255	-1.68307	DOWN	DCLK1	doublecortin like kinase 1
216942_s_at	3.45e-16	1.84e-17	-9.1471	28.9913	-1.68138	DOWN	LOC101928615///FNDC3B	uncharacterized LOC101928615///fibronectin type III domain containing 3B
209151_x_at	1.25e-09	1.81e-10	-6.64417	13.2167	-1.67954	DOWN	CYP4X1	cytochrome P450 family 4 subfamily X member 1
243271_at	1.02e-17	4.03e-19	-9.68703	32.7515	-1.679	DOWN	SSR2	signal sequence receptor subunit 2
201105_at	9.65e-19	3.1e-20	-10.0417	35.2754	-1.67864	DOWN	CALM3///CALM2///CALM1	calmodulin 3///calmodulin 2///calmodulin 1
228347_at	3.01e-09	4.57e-10	-6.48286	12.3136	-1.67847	DOWN	PCNA	proliferating cell nuclear antigen
228176_at	7.78e-18	3.01e-19	-9.72767	33.0387	-1.67771	DOWN	TSPYL1	TSPY like 1
223276_at	8.6e-16	4.89e-17	-9.00686	28.0322	-1.67691	DOWN	CNIH4	cornichon family AMPA receptor auxiliary protein 4
209122_at	2.45e-10	3.19e-11	-6.93909	14.9078	-1.67672	DOWN	PRKCB	protein kinase C beta
221807_s_at	7.01e-09	1.13e-09	-6.3232	11.4355	-1.67661	DOWN	ATRNL1	attractin like 1
1555483_x_at	3.93e-14	2.93e-15	-8.40583	24.0116	-1.67616	DOWN	RTN2	reticulon 2
206316_s_at	3.62e-18	1.3e-19	-9.84382	33.8623	-1.67554	DOWN	EPB41L4B	erythrocyte membrane protein band 4.1 like 4B
203484_at	2.02e-12	1.93e-13	-7.76525	19.9024	-1.67529	DOWN	PROS1	protein S (alpha)
218676_s_at	5.27e-19	1.6e-20	-10.1322	35.9256	-1.67376	DOWN	ZNF702P	zinc finger protein 702, pseudogene
234657_at	3.61e-07	7.43e-08	-5.54107	7.37221	-1.67358	DOWN	RAB27B	RAB27B, member RAS oncogene family
229390_at	9.78e-10	1.38e-10	-6.69009	13.4766	-1.67163	DOWN	OST4	oligosaccharyltransferase complex subunit 4, non-catalytic
208511_at	2.59e-08	4.5e-09	-6.0724	10.0887	-1.6714	DOWN	CPLX3	complexin 3
212012_at	2.45e-18	8.54e-20	-9.90234	34.279	-1.67103	DOWN	PGGT1B	protein geranylgeranyltransferase type I subunit beta
226040_at	2.5e-25	1.31e-27	-12.2859	52.0143	-1.66994	DOWN	BTN3A2///BTN3A3	butyrophilin subfamily 3 member A2///butyrophilin subfamily 3 member A3
206693_at	5.73e-07	1.22e-07	-5.44369	6.89536	-1.66874	DOWN	DISP1	dispatched RND transporter family member 1
203144_s_at	6.08e-17	2.82e-18	-9.4139	30.8363	-1.66869	DOWN	NEGR1	neuronal growth regulator 1
222379_at	1.11e-11	1.18e-12	-7.47882	18.1298	-1.66651	DOWN	SNORA16A///SNORA61///SNORA44///SNHG12	small nucleolar RNA, H/ACA box 16A///small nucleolar RNA, H/ACA box 61///small nucleolar RNA, H/ACA box 44///small nucleolar RNA host gene 12
204971_at	5.05e-14	3.82e-15	-8.3662	23.7519	-1.66617	DOWN	LINC01128	long intergenic non-protein coding RNA 1128
214467_at	1.46e-15	8.61e-17	-8.9249	27.4752	-1.66539	DOWN	UBE2D2	ubiquitin conjugating enzyme E2 D2
206289_at	1.09e-06	2.43e-07	-5.30539	6.22968	-1.66491	DOWN	DPP3	dipeptidyl peptidase 3
238289_at	7.91e-16	4.47e-17	-9.01962	28.1192	-1.6639	DOWN	SLC7A7	solute carrier family 7 member 7
204114_at	4.02e-10	5.39e-11	-6.8508	14.3962	-1.66367	DOWN	BRCA2	BRCA2, DNA repair associated
200665_s_at	5.26e-37	3.84e-41	-16.1927	82.7559	-1.66317	DOWN	NUAK1	NUAK family kinase 1
1553530_a_at	1.85e-14	1.31e-15	-8.52608	24.8038	-1.66279	DOWN	STAU2	staufen double-stranded RNA binding protein 2
201798_s_at	1.26e-18	4.14e-20	-10.002	34.9909	-1.66171	DOWN	MYO9A	myosin IXA
235457_at	2.81e-23	2.8e-25	-11.5924	46.7234	-1.66098	DOWN	MAPK7	mitogen-activated protein kinase 7
218875_s_at	8.15e-13	7.38e-14	-7.91509	20.8462	-1.66098	DOWN	LRRC14	leucine rich repeat containing 14
216915_s_at	2.53e-09	3.79e-10	-6.51536	12.4943	-1.65997	DOWN	MAGI1	membrane associated guanylate kinase, WW and PDZ domain containing 1
209280_at	4.39e-15	2.81e-16	-8.75251	26.3125	-1.65944	DOWN	APRT	adenine phosphoribosyltransferase
220003_at	6.67e-11	7.99e-12	-7.16913	16.2614	-1.65901	DOWN	LOC102724017	uncharacterized LOC102724017
207011_s_at	4.96e-19	1.5e-20	-10.1413	35.9912	-1.65891	DOWN	TRADD	TNFRSF1A associated via death domain
232385_x_at	1.13e-09	1.61e-10	-6.66372	13.3272	-1.65769	DOWN	ANTXR2	anthrax toxin receptor 2
238109_at	1.21e-15	7.04e-17	-8.95412	27.6735	-1.65753	DOWN	FAM49A	family with sequence similarity 49 member A
225990_at	1.6e-22	1.97e-24	-11.337	44.7984	-1.65733	DOWN	IL10RB	interleukin 10 receptor subunit beta
207819_s_at	3.66e-10	4.88e-11	-6.86786	14.4946	-1.65704	DOWN	TEAD1	TEA domain transcription factor 1
205433_at	1.53e-09	2.23e-10	-6.60815	13.0137	-1.65608	DOWN	GLT1D1	glycosyltransferase 1 domain containing 1
209166_s_at	1.79e-26	6.17e-29	-12.6766	55.0296	-1.65585	DOWN	ARHGEF9	Cdc42 guanine nucleotide exchange factor 9
211429_s_at	2.65e-11	2.99e-12	-7.3295	17.2225	-1.6558	DOWN	RTN3	reticulon 3
1558887_at	3.83e-08	6.84e-09	-5.99527	9.68259	-1.65566	DOWN	SLC1A6	solute carrier family 1 member 6
219403_s_at	1.1e-14	7.46e-16	-8.60903	25.354	-1.65557	DOWN	PDE1A	phosphodiesterase 1A
1564964_at	1e-05	2.57e-06	-4.81033	3.96118	-1.65492	DOWN	HS3ST2	heparan sulfate-glucosamine 3-sulfotransferase 2
224856_at	3.75e-16	2.02e-17	-9.13402	28.9016	-1.65354	DOWN	RIMBP2	RIMS binding protein 2
220582_at	8.54e-06	2.16e-06	-4.84784	4.12667	-1.65311	DOWN	DUSP7	dual specificity phosphatase 7
204698_at	4.86e-06	1.19e-06	-4.97644	4.70206	-1.6531	DOWN	LOC284578	uncharacterized LOC284578
203370_s_at	9.6e-18	3.78e-19	-9.69606	32.8152	-1.65309	DOWN	SH3PXD2B	SH3 and PX domains 2B
218009_s_at	2.48e-11	2.78e-12	-7.34123	17.2933	-1.65259	DOWN	REPS2	RALBP1 associated Eps domain containing 2
225766_s_at	3.84e-20	8.88e-22	-10.5249	38.776	-1.64933	DOWN	EML3	echinoderm microtubule associated protein like 3
217996_at	1.81e-12	1.72e-13	-7.78314	20.0145	-1.64909	DOWN	HMGB2	high mobility group box 2
225647_s_at	1.22e-10	1.52e-11	-7.06293	15.6328	-1.64758	DOWN	LOC101929796///LOC100996763///LOC100996717///NOTCH2NL///NOTCH2	notch homolog 2 N-terminal-like protein///notch homolog 2 N-terminal-like protein///notch homolog 2 N-terminal-like protein///notch 2 N-terminal like///notch 2
238423_at	2.7e-07	5.46e-08	-5.60129	7.67045	-1.64751	DOWN	PPIC	peptidylprolyl isomerase C
1554600_s_at	3.55e-16	1.9e-17	-9.14249	28.9597	-1.64685	DOWN	ATP2A2	ATPase sarcoplasmic/endoplasmic reticulum Ca2+ transporting 2
225308_s_at	2.09e-28	2.71e-31	-13.3641	60.3841	-1.6464	DOWN	SCAMP5	secretory carrier membrane protein 5
225566_at	1.34e-15	7.89e-17	-8.93766	27.5618	-1.64575	DOWN	PRRX1	paired related homeobox 1
232570_s_at	1.15e-05	2.96e-06	-4.77909	3.82422	-1.64465	DOWN	PI4KAP1///PI4KAP2///PI4KA	phosphatidylinositol 4-kinase alpha pseudogene 1///phosphatidylinositol 4-kinase alpha pseudogene 2///phosphatidylinositol 4-kinase alpha
1556602_at	1.91e-17	8.07e-19	-9.5901	32.0689	-1.64399	DOWN	HDGFRP3	hepatoma-derived growth factor, related protein 3
203828_s_at	1.73e-05	4.6e-06	-4.6819	3.40278	-1.64363	DOWN	NSUN5P1	NOP2/Sun RNA methyltransferase family member 5 pseudogene 1
218063_s_at	1.18e-05	3.06e-06	-4.7722	3.7941	-1.64325	DOWN	CACNB3	calcium voltage-gated channel auxiliary subunit beta 3
221729_at	5.13e-11	6.04e-12	-7.21502	16.5351	-1.64243	DOWN	FN1	fibronectin 1
204620_s_at	5.94e-18	2.24e-19	-9.76892	33.3306	-1.64222	DOWN	GAD2	glutamate decarboxylase 2
217388_s_at	1.36e-12	1.27e-13	-7.83051	20.3121	-1.64206	DOWN	ASIC2	acid sensing ion channel subunit 2
200986_at	1.76e-12	1.67e-13	-7.78778	20.0436	-1.64203	DOWN	ST8SIA3	ST8 alpha-N-acetyl-neuraminide alpha-2,8-sialyltransferase 3
218035_s_at	4.28e-16	2.32e-17	-9.11399	28.7642	-1.64148	DOWN	NUP205	nucleoporin 205
201584_s_at	2.32e-27	5.56e-30	-12.9822	57.4027	-1.6397	DOWN	NEURL1	neuralized E3 ubiquitin protein ligase 1
1569149_at	6.51e-15	4.28e-16	-8.69105	25.9009	-1.63947	DOWN	EPHX4	epoxide hydrolase 4
241869_at	4.77e-20	1.13e-21	-10.4927	38.5408	-1.63898	DOWN	ZNF599	zinc finger protein 599
200907_s_at	3.67e-22	5.01e-24	-11.2143	43.8785	-1.63725	DOWN	SNCA	synuclein alpha
213147_at	1.96e-06	4.51e-07	-5.17858	5.6314	-1.63721	DOWN	COTL1	coactosin like F-actin binding protein 1
204252_at	1.45e-21	2.36e-23	-11.0096	42.3512	-1.63669	DOWN	PCP4L1	Purkinje cell protein 4 like 1
204487_s_at	5.44e-06	1.34e-06	-4.95088	4.58669	-1.63606	DOWN	OPALIN	oligodendrocytic myelin paranodal and inner loop protein
235458_at	1.48e-08	2.49e-09	-6.18063	10.6649	-1.63507	DOWN	CD163	CD163 molecule
206082_at	1.01e-09	1.43e-10	-6.68415	13.4429	-1.6344	DOWN	ARPC5L	actin related protein 2/3 complex subunit 5 like
217297_s_at	1.56e-19	4.19e-21	-10.3151	37.2479	-1.63405	DOWN	SYNGAP1	synaptic Ras GTPase activating protein 1
214459_x_at	4.17e-28	6.34e-31	-13.257	59.5462	-1.63231	DOWN	BRI3	brain protein I3
202723_s_at	2.07e-11	2.3e-12	-7.37203	17.4797	-1.63195	DOWN	STXBP1	syntaxin binding protein 1
231757_at	6.78e-07	1.46e-07	-5.40802	6.72236	-1.6317	DOWN	RFX4	regulatory factor X4
242549_at	8.47e-21	1.68e-22	-10.7483	40.416	-1.63101	DOWN	PRKD3	protein kinase D3
208306_x_at	5.37e-17	2.47e-18	-9.43263	30.9668	-1.63071	DOWN	CD44	CD44 molecule (Indian blood group)
204078_at	2.42e-18	8.43e-20	-9.90419	34.2921	-1.62937	DOWN	BIRC5	baculoviral IAP repeat containing 5
202877_s_at	9.56e-14	7.54e-15	-8.26378	23.084	-1.62831	DOWN	ZFP36L2	ZFP36 ring finger protein like 2
215193_x_at	6.54e-13	5.84e-14	-7.95123	21.0755	-1.62821	DOWN	RELL1	RELT like 1
1554485_s_at	4.72e-07	9.89e-08	-5.48473	7.09551	-1.62815	DOWN	BHLHE22	basic helix-loop-helix family member e22
241879_at	1.91e-15	1.15e-16	-8.88334	27.1939	-1.62803	DOWN	CDH8	cadherin 8
234235_at	6.12e-09	9.71e-10	-6.34957	11.5795	-1.62788	DOWN	LMO4	LIM domain only 4
1553678_a_at	2.6e-16	1.37e-17	-9.18995	29.2859	-1.62766	DOWN	ST5	suppression of tumorigenicity 5
229473_at	3.27e-10	4.32e-11	-6.88844	14.6137	-1.62732	DOWN	BAIAP2	BAI1 associated protein 2
208392_x_at	9.39e-19	3.01e-20	-10.0459	35.3056	-1.62698	DOWN	YPEL2	yippee like 2
214351_x_at	6.76e-32	1.61e-35	-14.5835	69.9879	-1.62695	DOWN	FLAD1	flavin adenine dinucleotide synthetase 1
212879_x_at	1.09e-12	1.01e-13	-7.86584	20.5348	-1.62614	DOWN	PRKCB	protein kinase C beta
204695_at	1.73e-07	3.41e-08	-5.69222	8.1255	-1.62604	DOWN	EIF3G	eukaryotic translation initiation factor 3 subunit G
209172_s_at	2.89e-10	3.8e-11	-6.91007	14.7391	-1.62548	DOWN	PLPPR4	phospholipid phosphatase related 4
215051_x_at	3.98e-06	9.55e-07	-5.02226	4.91007	-1.62427	DOWN	RAB11FIP4	RAB11 family interacting protein 4
200782_at	4.43e-27	1.19e-29	-12.8856	56.6517	-1.62388	DOWN	TGFB1I1	transforming growth factor beta 1 induced transcript 1
244356_at	2.72e-17	1.18e-18	-9.53686	31.6954	-1.62299	DOWN	RASGRF2	Ras protein specific guanine nucleotide releasing factor 2
202796_at	8.54e-10	1.2e-10	-6.71478	13.6169	-1.62291	DOWN	SYNPO	synaptopodin
227868_at	1.2e-13	9.61e-15	-8.22708	22.8458	-1.62285	DOWN	NAP1L5	nucleosome assembly protein 1 like 5
201426_s_at	7.91e-28	1.43e-30	-13.1544	58.7448	-1.62122	DOWN	LOC101928615///FNDC3B	uncharacterized LOC101928615///fibronectin type III domain containing 3B
213491_x_at	5.63e-28	8.96e-31	-13.2132	59.2042	-1.62076	DOWN	RUNDC3B	RUN domain containing 3B
209443_at	1.98e-06	4.56e-07	-5.17658	5.62205	-1.62061	DOWN	HOMER1	homer scaffolding protein 1
203495_at	5.53e-21	1.04e-22	-10.8126	40.8911	-1.62058	DOWN	MS4A6A	membrane spanning 4-domains A6A
201841_s_at	2.26e-19	6.31e-21	-10.2594	36.8444	-1.6205	DOWN	LAS1L	LAS1 like, ribosome biogenesis factor
218728_s_at	2.25e-23	2.2e-25	-11.6237	46.9607	-1.62043	DOWN	CAMK2A	calcium/calmodulin dependent protein kinase II alpha
238813_at	1.1e-10	1.36e-11	-7.08134	15.7414	-1.61995	DOWN	CAMTA2	calmodulin binding transcription activator 2
203233_at	1.58e-13	1.29e-14	-8.18275	22.5589	-1.61864	DOWN	KCTD4	potassium channel tetramerization domain containing 4
223639_s_at	1.88e-24	1.32e-26	-11.9883	49.7333	-1.61688	DOWN	KCTD16	potassium channel tetramerization domain containing 16
205227_at	8.15e-07	1.78e-07	-5.36832	6.53091	-1.61612	DOWN	LOC100996542///GRM7	uncharacterized LOC100996542///glutamate metabotropic receptor 7
203691_at	0.000656	0.00023	-3.73678	-0.303225	-1.61584	DOWN	XK	X-linked Kx blood group
208540_x_at	3.1e-16	1.64e-17	-9.16356	29.1044	-1.61571	DOWN	BRI3BP	BRI3 binding protein
204444_at	9.35e-12	9.82e-13	-7.50845	18.3112	-1.61497	DOWN	LMAN2	lectin, mannose binding 2
201888_s_at	2.97e-17	1.3e-18	-9.52306	31.5986	-1.61404	DOWN	LOC101930363///LOC101928349///LOC100507387///FAM153C///FAM153A///FAM153B	uncharacterized LOC101930363///uncharacterized LOC101928349///uncharacterized LOC100507387///family with sequence similarity 153, member C///family with sequence similarity 153 member A///family with sequence similarity 153 member B
237585_at	7.87e-11	9.51e-12	-7.14037	16.0906	-1.61357	DOWN	PSMB9	proteasome subunit beta 9
203936_s_at	1.41e-06	3.18e-07	-5.25009	5.96737	-1.61285	DOWN	PDE2A	phosphodiesterase 2A
204647_at	3.29e-26	1.19e-28	-12.5927	54.3806	-1.61274	DOWN	P2RX5-TAX1BP3///TAX1BP3	P2RX5-TAX1BP3 readthrough (NMD candidate)///Tax1 binding protein 3
203282_at	3.45e-15	2.17e-16	-8.79032	26.5665	-1.61238	DOWN	VPS13A	vacuolar protein sorting 13 homolog A
205582_s_at	4.34e-05	1.23e-05	-4.45906	2.46425	-1.61126	DOWN	PRKACB	protein kinase cAMP-activated catalytic subunit beta
243296_at	1.01e-08	1.66e-09	-6.25359	11.0577	-1.61125	DOWN	RNF130	ring finger protein 130
1568706_s_at	7.7e-07	1.67e-07	-5.38053	6.58965	-1.61022	DOWN	PNMAL1	paraneoplastic Ma antigen family like 1
218507_at	1.66e-09	2.43e-10	-6.59314	12.9293	-1.60972	DOWN	SORBS2	sorbin and SH3 domain containing 2
236764_at	5.76e-16	3.19e-17	-9.06842	28.4523	-1.6082	DOWN	TNFRSF19	TNF receptor superfamily member 19
223836_at	0.000135	4.15e-05	-4.1708	1.30862	-1.60778	DOWN	KCTD16	potassium channel tetramerization domain containing 16
203561_at	8.26e-14	6.44e-15	-8.2875	23.2383	-1.60641	DOWN	TPRG1L	tumor protein p63 regulated 1-like
211048_s_at	1.24e-23	1.11e-25	-11.7129	47.6368	-1.60637	DOWN	GPR82	G protein-coupled receptor 82
202202_s_at	1.14e-14	7.78e-16	-8.60281	25.3127	-1.6063	DOWN	GABRB3	gamma-aminobutyric acid type A receptor beta3 subunit
224906_at	6.32e-28	1.05e-30	-13.1929	59.0459	-1.60542	DOWN	FAM126B	family with sequence similarity 126 member B
1555788_a_at	4.96e-05	1.42e-05	-4.42633	2.32969	-1.6053	DOWN	CACNB4	calcium voltage-gated channel auxiliary subunit beta 4
214175_x_at	1.19e-05	3.07e-06	-4.77109	3.78925	-1.60405	DOWN	STUM	stum, mechanosensory transduction mediator homolog
204882_at	6.74e-08	1.25e-08	-5.88316	9.0994	-1.60376	DOWN	AURKA	aurora kinase A
220157_x_at	9.96e-12	1.05e-12	-7.4977	18.2453	-1.60241	DOWN	AJAP1	adherens junctions associated protein 1
213082_s_at	7.24e-15	4.79e-16	-8.67444	25.7899	-1.6024	DOWN	MICAL2	microtubule associated monooxygenase, calponin and LIM domain containing 2
227926_s_at	3.31e-19	9.61e-21	-10.2022	36.4307	-1.60132	DOWN	COX7B	cytochrome c oxidase subunit 7B
204820_s_at	4.6e-21	8.48e-23	-10.8396	41.0905	-1.60128	DOWN	SDHC	succinate dehydrogenase complex subunit C
218564_at	2.95e-14	2.16e-15	-8.45147	24.3115	-1.60035	DOWN	NCEH1	neutral cholesterol ester hydrolase 1
1556008_a_at	3.46e-15	2.18e-16	-8.78995	26.564	-1.59952	DOWN	PRRX1	paired related homeobox 1
231068_at	7.72e-08	1.44e-08	-5.85596	8.95913	-1.59942	DOWN	TBC1D30	TBC1 domain family member 30
219493_at	9.14e-14	7.18e-15	-8.27118	23.1321	-1.59904	DOWN	GPR22	G protein-coupled receptor 22
1566865_at	1.17e-08	1.95e-09	-6.22449	10.9006	-1.59771	DOWN	GLRB	glycine receptor beta
229974_at	1.21e-09	1.74e-10	-6.65044	13.2521	-1.59559	DOWN	IGFBP3	insulin like growth factor binding protein 3
225634_at	2.69e-25	1.43e-27	-12.2747	51.9285	-1.59545	DOWN	PTPRN	protein tyrosine phosphatase, receptor type N
205527_s_at	4.95e-13	4.34e-14	-7.99698	21.3666	-1.59425	DOWN	CAMK1G	calcium/calmodulin dependent protein kinase IG
227061_at	1.3e-11	1.4e-12	-7.45173	17.9643	-1.59356	DOWN	IDH1	isocitrate dehydrogenase (NADP(+)) 1, cytosolic
204518_s_at	1.66e-17	6.86e-19	-9.61272	32.2279	-1.59257	DOWN	RGS7	regulator of G-protein signaling 7
208890_s_at	1.82e-25	8.97e-28	-12.3344	52.3877	-1.59231	DOWN	PPEF1	protein phosphatase with EF-hand domain 1
224520_s_at	9.49e-08	1.8e-08	-5.81418	8.7447	-1.59077	DOWN	S100A10	S100 calcium binding protein A10
237750_at	4.41e-10	5.97e-11	-6.83373	14.2978	-1.59033	DOWN	ANGPT2	angiopoietin 2
222457_s_at	4.28e-13	3.72e-14	-8.0205	21.5167	-1.58951	DOWN	NEDD1	neural precursor cell expressed, developmentally down-regulated 1
214804_at	1.22e-11	1.3e-12	-7.46383	18.0381	-1.58926	DOWN	CALD1	caldesmon 1
229009_at	6.2e-09	9.85e-10	-6.34702	11.5655	-1.58781	DOWN	ACKR3	atypical chemokine receptor 3
230036_at	1.01e-16	4.88e-18	-9.33642	30.2979	-1.58776	DOWN	NELL2	neural EGFL like 2
202291_s_at	3.64e-07	7.51e-08	-5.539	7.36202	-1.5872	DOWN	DHRS9	dehydrogenase/reductase 9
204198_s_at	3.82e-12	3.81e-13	-7.65874	19.2384	-1.58702	DOWN	PIEZO1	piezo type mechanosensitive ion channel component 1
230964_at	1.44e-07	2.79e-08	-5.7306	8.31923	-1.58662	DOWN	SAP30L	SAP30 like
223499_at	3.21e-19	9.31e-21	-10.2065	36.4617	-1.5864	DOWN	LOC101060604///SLC7A5P2///SLC7A5P1	putative L-type amino acid transporter 1-like protein IMAA///solute carrier family 7 member 5 pseudogene 2///solute carrier family 7 member 5 pseudogene 1
230372_at	5.74e-11	6.8e-12	-7.19563	16.4193	-1.58558	DOWN	SERP2	stress-associated endoplasmic reticulum protein family member 2
235545_at	1.1e-06	2.45e-07	-5.30372	6.22171	-1.58529	DOWN	RAB26	RAB26, member RAS oncogene family
222956_at	1.17e-10	1.45e-11	-7.07018	15.6756	-1.58448	DOWN	MIR4640///DDR1	microRNA 4640///discoidin domain receptor tyrosine kinase 1
1555037_a_at	1.69e-20	3.6e-22	-10.6463	39.6659	-1.5842	DOWN	NSUN7	NOP2/Sun RNA methyltransferase family member 7
214282_at	1.17e-06	2.61e-07	-5.29059	6.15925	-1.58357	DOWN	HLA-F	major histocompatibility complex, class I, F
231838_at	2.25e-20	4.92e-22	-10.6045	39.3589	-1.58262	DOWN	TOLLIP	toll interacting protein
211958_at	9.63e-11	1.18e-11	-7.10491	15.8805	-1.58244	DOWN	TP53	tumor protein p53
208965_s_at	2.22e-11	2.47e-12	-7.36027	17.4085	-1.58131	DOWN	NAP1L5	nucleosome assembly protein 1 like 5
220651_s_at	7.75e-08	1.45e-08	-5.85517	8.95507	-1.58036	DOWN	KIAA0368	KIAA0368
213413_at	6.92e-11	8.3e-12	-7.16276	16.2236	-1.57962	DOWN	HIF1A	hypoxia inducible factor 1 alpha subunit
210719_s_at	9.06e-32	2.82e-35	-14.5136	69.4346	-1.57855	DOWN	ARRB1	arrestin beta 1
210815_s_at	4.83e-08	8.75e-09	-5.94949	9.44344	-1.57839	DOWN	MSR1	macrophage scavenger receptor 1
236966_at	3.25e-07	6.65e-08	-5.56272	7.47914	-1.57835	DOWN	VAPA	VAMP associated protein A
211430_s_at	0.00026	8.42e-05	-3.996	0.640657	-1.57621	DOWN	SMC4	structural maintenance of chromosomes 4
230110_at	8.61e-10	1.21e-10	-6.71326	13.6082	-1.57602	DOWN	TACC3	transforming acidic coiled-coil containing protein 3
222762_x_at	7.02e-18	2.7e-19	-9.74284	33.146	-1.57527	DOWN	CD44	CD44 molecule (Indian blood group)
1565776_at	1.94e-10	2.49e-11	-6.98071	15.1504	-1.57526	DOWN	PREPL	prolyl endopeptidase-like
235644_at	7.33e-09	1.18e-09	-6.31464	11.3889	-1.575	DOWN	PABPC1L	poly(A) binding protein cytoplasmic 1 like
242824_at	2.89e-15	1.79e-16	-8.81836	26.7552	-1.57479	DOWN	HLA-F	major histocompatibility complex, class I, F
224927_at	1.1e-19	2.84e-21	-10.3679	37.6312	-1.57461	DOWN	PLEKHA1	pleckstrin homology domain containing A1
222670_s_at	1.94e-14	1.37e-15	-8.51855	24.7541	-1.57457	DOWN	SSX2IP	SSX family member 2 interacting protein
1554696_s_at	1.31e-12	1.22e-13	-7.83695	20.3527	-1.57449	DOWN	GNAQ	G protein subunit alpha q
218559_s_at	8.5e-14	6.64e-15	-8.28297	23.2088	-1.57329	DOWN	KIAA1804	mixed lineage kinase 4
206584_at	6.39e-12	6.55e-13	-7.57294	18.7076	-1.57293	DOWN	PBK	PDZ binding kinase
223827_at	7.25e-12	7.48e-13	-7.55185	18.5777	-1.57272	DOWN	LOC100288911	uncharacterized LOC100288911
203868_s_at	1.49e-08	2.51e-09	-6.17924	10.6575	-1.57209	DOWN	DDAH2	dimethylarginine dimethylaminohydrolase 2
222037_at	3.57e-12	3.54e-13	-7.67011	19.309	-1.57198	DOWN	PRMT8	protein arginine methyltransferase 8
203507_at	1.8e-13	1.48e-14	-8.16185	22.424	-1.57144	DOWN	SYN1	synapsin I
217466_x_at	4.81e-13	4.22e-14	-8.00139	21.3947	-1.57107	DOWN	ACOT7	acyl-CoA thioesterase 7
207104_x_at	1.48e-06	3.35e-07	-5.23972	5.91838	-1.56966	DOWN	ZNF700	zinc finger protein 700
217986_s_at	1.39e-22	1.68e-24	-11.358	44.9564	-1.56965	DOWN	NEDD1	neural precursor cell expressed, developmentally down-regulated 1
215306_at	8.3e-12	8.64e-13	-7.52891	18.4367	-1.56792	DOWN	ATP2B2	ATPase plasma membrane Ca2+ transporting 2
205727_at	3.26e-06	7.73e-07	-5.06692	5.11428	-1.56777	DOWN	MSRB1	methionine sulfoxide reductase B1
233771_at	9.51e-13	8.72e-14	-7.88933	20.6832	-1.56702	DOWN	SYT13	synaptotagmin 13
210528_at	4.01e-11	4.64e-12	-7.25797	16.7921	-1.56594	DOWN	ADCYAP1	adenylate cyclase activating polypeptide 1
203423_at	2.84e-09	4.29e-10	-6.49373	12.374	-1.56568	DOWN	FAM174A	family with sequence similarity 174 member A
201469_s_at	1.15e-14	7.86e-16	-8.60138	25.3031	-1.56559	DOWN	LOC100996843///KCNJ18///KCNJ12	ATP-sensitive inward rectifier potassium channel 12-like///potassium voltage-gated channel subfamily J member 18///potassium voltage-gated channel subfamily J member 12
208949_s_at	5.2e-11	6.12e-12	-7.21276	16.5215	-1.56503	DOWN	RTBDN	retbindin
210150_s_at	1.93e-23	1.84e-25	-11.6472	47.1387	-1.56476	DOWN	COTL1	coactosin like F-actin binding protein 1
240510_at	7.74e-17	3.67e-18	-9.37675	30.5779	-1.56444	DOWN	MIR5193///UBA7	microRNA 5193///ubiquitin like modifier activating enzyme 7
230161_at	2.1e-10	2.7e-11	-6.96708	15.0709	-1.56135	DOWN	LRRTM1	leucine rich repeat transmembrane neuronal 1
1552862_at	3.02e-10	3.98e-11	-6.90216	14.6932	-1.56077	DOWN	CCDC167	coiled-coil domain containing 167
223696_at	6.62e-10	9.14e-11	-6.76118	13.8815	-1.56074	DOWN	AK2	adenylate kinase 2
211651_s_at	2.67e-12	2.6e-13	-7.71873	19.6117	-1.5582	DOWN	SHANK2	SH3 and multiple ankyrin repeat domains 2
226473_at	4.17e-06	1.01e-06	-5.01104	4.85897	-1.55796	DOWN	2006-09-01	septin 6
212077_at	5.59e-23	6.09e-25	-11.4908	45.9562	-1.55762	DOWN	LOC283713///OTUD7A	uncharacterized LOC283713///OTU deubiquitinase 7A
219895_at	4e-11	4.63e-12	-7.25844	16.795	-1.55734	DOWN	AK5	adenylate kinase 5
228487_s_at	5.19e-13	4.58e-14	-7.98869	21.3138	-1.55726	DOWN	NMT2	N-myristoyltransferase 2
205167_s_at	7.69e-09	1.24e-09	-6.30555	11.3394	-1.55715	DOWN	DHRS9	dehydrogenase/reductase 9
214084_x_at	4.79e-09	7.49e-10	-6.39577	11.8326	-1.55709	DOWN	PIP5K1B	phosphatidylinositol-4-phosphate 5-kinase type 1 beta
213437_at	1.67e-27	3.69e-30	-13.0344	57.8092	-1.55699	DOWN	HLA-E	major histocompatibility complex, class I, E
219690_at	2.1e-21	3.55e-23	-10.9553	41.9481	-1.55675	DOWN	DUS3L	dihydrouridine synthase 3 like
227697_at	9.08e-06	2.31e-06	-4.83354	4.06346	-1.55631	DOWN	WASF1	WAS protein family member 1
219274_at	9.86e-10	1.4e-10	-6.68864	13.4684	-1.55628	DOWN	CLIC4	chloride intracellular channel 4
1558527_at	1.51e-11	1.64e-12	-7.42626	17.8091	-1.55546	DOWN	NOL12///TRIOBP	nucleolar protein 12///TRIO and F-actin binding protein
202446_s_at	1.25e-16	6.16e-18	-9.30337	30.0688	-1.55468	DOWN	PPFIA3	PTPRF interacting protein alpha 3
213667_at	1.99e-12	1.91e-13	-7.76758	19.9171	-1.55438	DOWN	SPRYD7	SPRY domain containing 7
220258_s_at	7.33e-11	8.82e-12	-7.15285	16.1647	-1.55367	DOWN	VAMP2	vesicle associated membrane protein 2
1569602_at	2.15e-08	3.7e-09	-6.10855	10.2803	-1.55364	DOWN	SYP	synaptophysin
205574_x_at	1.49e-18	4.98e-20	-9.97675	34.8103	-1.55356	DOWN	XPR1	xenotropic and polytropic retrovirus receptor 1
212022_s_at	2.17e-11	2.41e-12	-7.36434	17.4331	-1.55344	DOWN	CBX6	chromobox 6
224941_at	2.64e-05	7.22e-06	-4.58096	2.97287	-1.55328	DOWN	GABRA1	gamma-aminobutyric acid type A receptor alpha1 subunit
1556034_s_at	3.26e-17	1.44e-18	-9.50858	31.4973	-1.55172	DOWN	CCDC186	coiled-coil domain containing 186
203499_at	2.05e-12	1.97e-13	-7.76264	19.8861	-1.55162	DOWN	CDH8	cadherin 8
221779_at	1.07e-09	1.53e-10	-6.67276	13.3784	-1.55129	DOWN	UNC93B1	unc-93 homolog B1 (C. elegans)
208961_s_at	2.01e-14	1.43e-15	-8.51229	24.7127	-1.55124	DOWN	GABRA4	gamma-aminobutyric acid type A receptor alpha4 subunit
204653_at	6.83e-07	1.47e-07	-5.40628	6.71398	-1.55089	DOWN	YBX3	Y-box binding protein 3
1553015_a_at	3.78e-13	3.28e-14	-8.04021	21.6426	-1.55073	DOWN	RREB1	ras responsive element binding protein 1
204619_s_at	1.91e-13	1.58e-14	-8.15149	22.3571	-1.54861	DOWN	GABRA4	gamma-aminobutyric acid type A receptor alpha4 subunit
204989_s_at	4.84e-09	7.57e-10	-6.3937	11.8213	-1.54794	DOWN	NCS1	neuronal calcium sensor 1
228100_at	1.87e-12	1.78e-13	-7.77791	19.9818	-1.54752	DOWN	SMAD5	SMAD family member 5
204641_at	4.71e-06	1.15e-06	-4.98377	4.73522	-1.54618	DOWN	GARNL3	GTPase activating Rap/RanGAP domain like 3
225322_s_at	8.17e-12	8.49e-13	-7.53161	18.4533	-1.54603	DOWN	RBFOX1	RNA binding protein, fox-1 homolog 1
201970_s_at	1.67e-22	2.07e-24	-11.3303	44.7484	-1.54547	DOWN	TNPO1	transportin 1
223344_s_at	6.09e-13	5.42e-14	-7.96278	21.1489	-1.54422	DOWN	WASF2	WAS protein family member 2
236287_at	4.57e-07	9.56e-08	-5.4914	7.12817	-1.54415	DOWN	KLHDC8A	kelch domain containing 8A
203964_at	5.28e-20	1.26e-21	-10.4778	38.4318	-1.54221	DOWN	DIRAS2	DIRAS family GTPase 2
205347_s_at	2.65e-05	7.25e-06	-4.58009	2.9692	-1.54191	DOWN	NOL8	nucleolar protein 8
204833_at	2.35e-08	4.06e-09	-6.09112	10.1878	-1.54185	DOWN	CD163	CD163 molecule
214808_at	8.72e-24	7.37e-26	-11.7659	48.0393	-1.5418	DOWN	CNNM1	cyclin and CBS domain divalent metal cation transport mediator 1
219973_at	2.11e-07	4.21e-08	-5.65168	7.9219	-1.54139	DOWN	SLC35F3	solute carrier family 35 member F3
244579_at	1.02e-23	8.88e-26	-11.7417	47.8555	-1.54097	DOWN	LPGAT1	lysophosphatidylglycerol acyltransferase 1
1553055_a_at	3.65e-08	6.49e-09	-6.00498	9.73346	-1.54051	DOWN	CEP152	centrosomal protein 152
229391_s_at	6.36e-10	8.77e-11	-6.76828	13.9221	-1.53993	DOWN	CSRNP3	cysteine and serine rich nuclear protein 3
231956_at	5.34e-25	3.12e-27	-12.1746	51.1599	-1.53943	DOWN	CST3	cystatin C
210999_s_at	6.31e-11	7.53e-12	-7.17875	16.3187	-1.53931	DOWN	CLSTN1	calsyntenin 1
213571_s_at	3.35e-18	1.2e-19	-9.85532	33.9441	-1.53884	DOWN	CDKN2D	cyclin dependent kinase inhibitor 2D
221598_s_at	1.94e-08	3.31e-09	-6.12867	10.3873	-1.53824	DOWN	DACH2	dachshund family transcription factor 2
204845_s_at	6.83e-07	1.47e-07	-5.40611	6.71316	-1.53773	DOWN	EID2B	EP300 interacting inhibitor of differentiation 2B
227438_at	1.07e-06	2.38e-07	-5.30924	6.24805	-1.53753	DOWN	PPP3CA	protein phosphatase 3 catalytic subunit alpha
45297_at	1.23e-14	8.48e-16	-8.59012	25.2283	-1.53719	DOWN	ATP6V0A1	ATPase H+ transporting V0 subunit a1
1557395_at	6.34e-07	1.36e-07	-5.42221	6.7911	-1.53711	DOWN	PGM2L1	phosphoglucomutase 2 like 1
219922_s_at	3.28e-23	3.36e-25	-11.5686	46.5433	-1.53577	DOWN	TTLL4	tubulin tyrosine ligase like 4
203293_s_at	1.89e-07	3.74e-08	-5.6745	8.03637	-1.53543	DOWN	CENPK	centromere protein K
208343_s_at	1.43e-06	3.22e-07	-5.2479	5.95702	-1.53543	DOWN	MYD88	myeloid differentiation primary response 88
205312_at	3.55e-09	5.44e-10	-6.45209	12.1431	-1.53456	DOWN	APOL6	apolipoprotein L6
212621_at	3.11e-22	4.11e-24	-11.2404	44.0737	-1.53433	DOWN	RNF135	ring finger protein 135
209312_x_at	3.78e-14	2.81e-15	-8.41222	24.0536	-1.53408	DOWN	ZNF3	zinc finger protein 3
217767_at	5.41e-11	6.39e-12	-7.20575	16.4797	-1.53346	DOWN	CHGB	chromogranin B
210705_s_at	1.95e-21	3.28e-23	-10.966	42.0275	-1.53246	DOWN	SPOCD1	SPOC domain containing 1
213156_at	3.94e-24	3.09e-26	-11.8788	48.8978	-1.53231	DOWN	SOWAHA	sosondowah ankyrin repeat domain family member A
202307_s_at	1.31e-19	3.48e-21	-10.3402	37.43	-1.53227	DOWN	THADA	THADA, armadillo repeat containing
223591_at	4.84e-20	1.15e-21	-10.4905	38.5245	-1.53206	DOWN	DNAJA4	DnaJ heat shock protein family (Hsp40) member A4
224859_at	1.74e-19	4.75e-21	-10.298	37.1241	-1.53168	DOWN	BMP1	bone morphogenetic protein 1
203167_at	5.59e-19	1.71e-20	-10.1231	35.8606	-1.53139	DOWN	OAT	ornithine aminotransferase
216272_x_at	2.78e-21	4.85e-23	-10.9139	41.6409	-1.53118	DOWN	NMI	N-myc and STAT interactor
206632_s_at	8.01e-12	8.32e-13	-7.5349	18.4735	-1.53043	DOWN	COX11	COX11, cytochrome c oxidase copper chaperone
202620_s_at	3.68e-15	2.33e-16	-8.78029	26.4991	-1.53009	DOWN	GABRA2	gamma-aminobutyric acid type A receptor alpha2 subunit
223695_s_at	1.23e-16	6.08e-18	-9.30531	30.0823	-1.52958	DOWN	CDCA2	cell division cycle associated 2
208608_s_at	6.03e-10	8.29e-11	-6.7778	13.9766	-1.52936	DOWN	PKP4	plakophilin 4
1555724_s_at	4.13e-09	6.4e-10	-6.42345	11.985	-1.52917	DOWN	CLIC1	chloride intracellular channel 1
200808_s_at	5.33e-18	1.99e-19	-9.78521	33.4461	-1.52913	DOWN	ANTXR1	anthrax toxin receptor 1
201726_at	5.77e-29	6.76e-32	-13.5391	61.755	-1.52909	DOWN	NPC2	NPC intracellular cholesterol transporter 2
240216_at	1.63e-24	1.12e-26	-12.0094	49.8945	-1.52904	DOWN	TSPO	translocator protein
225912_at	2.52e-24	1.84e-26	-11.9454	49.4059	-1.52887	DOWN	SYN1	synapsin I
201452_at	2.44e-09	3.66e-10	-6.52187	12.5305	-1.52828	DOWN	VAT1	vesicle amine transport 1
213975_s_at	5.23e-06	1.28e-06	-4.95979	4.62684	-1.52815	DOWN	KIFAP3	kinesin associated protein 3
222238_s_at	6.36e-16	3.55e-17	-9.053	28.3469	-1.5279	DOWN	RAB29	RAB29, member RAS oncogene family
215646_s_at	1.28e-12	1.19e-13	-7.84059	20.3756	-1.52738	DOWN	BBS7	Bardet-Biedl syndrome 7
236291_at	2.16e-13	1.8e-14	-8.13194	22.2312	-1.52705	DOWN	GABBR2	gamma-aminobutyric acid type B receptor subunit 2
211180_x_at	3.69e-12	3.67e-13	-7.66478	19.2759	-1.52655	DOWN	CSK	c-src tyrosine kinase
219316_s_at	3.56e-21	6.38e-23	-10.8775	41.3712	-1.52601	DOWN	LPP	LIM domain containing preferred translocation partner in lipoma
202605_at	6.44e-23	7.17e-25	-11.4695	45.7958	-1.52589	DOWN	CENPU	centromere protein U
232099_at	7.72e-10	1.08e-10	-6.73338	13.7228	-1.52519	DOWN	PPP2R2C	protein phosphatase 2 regulatory subunit Bgamma
203270_at	4.85e-18	1.79e-19	-9.79983	33.5498	-1.52492	DOWN	PPP1R13B	protein phosphatase 1 regulatory subunit 13B
1557154_at	1.17e-10	1.45e-11	-7.07097	15.6802	-1.52489	DOWN	PSMF1	proteasome inhibitor subunit 1
206173_x_at	5.51e-12	5.6e-13	-7.59789	18.8616	-1.5248	DOWN	LOC100996843///KCNJ18///KCNJ12	ATP-sensitive inward rectifier potassium channel 12-like///potassium voltage-gated channel subfamily J member 18///potassium voltage-gated channel subfamily J member 12
227512_at	1.26e-15	7.34e-17	-8.948	27.6319	-1.52447	DOWN	QKI	QKI, KH domain containing RNA binding
239249_at	1.94e-06	4.47e-07	-5.18053	5.64049	-1.52388	DOWN	GABRB3	gamma-aminobutyric acid type A receptor beta3 subunit
206101_at	1.58e-13	1.29e-14	-8.18238	22.5565	-1.52361	DOWN	AKAP6	A-kinase anchoring protein 6
1555355_a_at	5.65e-07	1.2e-07	-5.44663	6.9097	-1.52357	DOWN	GLRB	glycine receptor beta
205138_s_at	4.2e-06	1.01e-06	-5.00958	4.85232	-1.52293	DOWN	EHD3	EH domain containing 3
218248_at	3.47e-26	1.3e-28	-12.5816	54.294	-1.52292	DOWN	APOC1	apolipoprotein C1
211284_s_at	2.5e-18	8.72e-20	-9.8994	34.258	-1.52291	DOWN	GINS3	GINS complex subunit 3
31845_at	1.51e-13	1.22e-14	-8.19056	22.6093	-1.52268	DOWN	FRRS1L	ferric chelate reductase 1 like
221911_at	4.74e-10	6.43e-11	-6.82093	14.2241	-1.52229	DOWN	RAP1GDS1	Rap1 GTPase-GDP dissociation stimulator 1
244261_at	2.25e-07	4.49e-08	-5.63898	7.85837	-1.52215	DOWN	ZDHHC18	zinc finger DHHC-type containing 18
228410_at	2.76e-12	2.71e-13	-7.71263	19.5737	-1.52209	DOWN	EMP3	epithelial membrane protein 3
225171_at	3.3e-15	2.06e-16	-8.79789	26.6174	-1.52196	DOWN	SGPP2	sphingosine-1-phosphate phosphatase 2
234984_at	7.48e-23	8.43e-25	-11.4484	45.6365	-1.52008	DOWN	RNF157-AS1	RNF157 antisense RNA 1
222504_s_at	2.35e-06	5.45e-07	-5.13954	5.44954	-1.51992	DOWN	CPT2	carnitine palmitoyltransferase 2
239174_at	7e-15	4.62e-16	-8.67965	25.8247	-1.51991	DOWN	CHEK1	checkpoint kinase 1
229004_at	4.54e-09	7.07e-10	-6.40579	11.8877	-1.51955	DOWN	HTR2C	5-hydroxytryptamine receptor 2C
222221_x_at	1.61e-13	1.32e-14	-8.17905	22.535	-1.51953	DOWN	TMEM151B	transmembrane protein 151B
220543_at	2.17e-12	2.09e-13	-7.75317	19.8268	-1.51775	DOWN	DLGAP1	DLG associated protein 1
209264_s_at	1.56e-19	4.19e-21	-10.3151	37.2475	-1.51755	DOWN	NETO1	neuropilin and tolloid like 1
210514_x_at	1.55e-17	6.37e-19	-9.62312	32.3011	-1.51726	DOWN	ZFP36L2	ZFP36 ring finger protein like 2
217763_s_at	3.4e-23	3.51e-25	-11.5627	46.499	-1.51717	DOWN	LDLRAD3	low density lipoprotein receptor class A domain containing 3
225059_at	6.12e-26	2.52e-28	-12.497	53.6408	-1.51641	DOWN	MCM7	minichromosome maintenance complex component 7
233445_at	1.25e-11	1.34e-12	-7.45929	18.0104	-1.51615	DOWN	GLRB	glycine receptor beta
204051_s_at	1.81e-09	2.66e-10	-6.57693	12.8383	-1.51544	DOWN	GABRA2	gamma-aminobutyric acid type A receptor alpha2 subunit
232774_x_at	1.47e-07	2.86e-08	-5.72586	8.29527	-1.51527	DOWN	RNF150	ring finger protein 150
209663_s_at	3.35e-16	1.79e-17	-9.15143	29.0211	-1.51375	DOWN	TCERG1L	transcription elongation regulator 1 like
211919_s_at	2.35e-19	6.58e-21	-10.2537	36.8027	-1.51193	DOWN	LOC101928615///FNDC3B	uncharacterized LOC101928615///fibronectin type III domain containing 3B
211341_at	0.000205	6.54e-05	-4.05916	0.879088	-1.51117	DOWN	PARP9	poly(ADP-ribose) polymerase family member 9
221410_x_at	5.62e-06	1.39e-06	-4.94333	4.5527	-1.51099	DOWN	BCL6	B-cell CLL/lymphoma 6
200920_s_at	2.06e-25	1.05e-27	-12.3145	52.234	-1.51086	DOWN	ITGB1	integrin subunit beta 1
1552470_a_at	1.93e-06	4.43e-07	-5.18235	5.64902	-1.51009	DOWN	ENKD1	enkurin domain containing 1
201137_s_at	2.29e-14	1.64e-15	-8.49187	24.5778	-1.50997	DOWN	BCL11A	B-cell CLL/lymphoma 11A
223279_s_at	2.52e-17	1.09e-18	-9.54852	31.7771	-1.50961	DOWN	C7orf26	chromosome 7 open reading frame 26
1552701_a_at	1.02e-09	1.46e-10	-6.68151	13.4279	-1.50903	DOWN	BAX	BCL2 associated X, apoptosis regulator
203214_x_at	5.81e-11	6.9e-12	-7.19323	16.405	-1.50894	DOWN	RASGRF1	Ras protein specific guanine nucleotide releasing factor 1
215882_at	6.72e-10	9.29e-11	-6.75841	13.8657	-1.50834	DOWN	CFI	complement factor I
208960_s_at	1.34e-16	6.66e-18	-9.29223	29.9917	-1.5082	DOWN	RYBP	RING1 and YY1 binding protein
206669_at	0.000169	5.29e-05	-4.11148	1.07912	-1.50694	DOWN	PHYKPL	5-phosphohydroxy-L-lysine phospho-lyase
205817_at	5.94e-08	1.09e-08	-5.90829	9.22938	-1.50694	DOWN	TNC	tenascin C
218815_s_at	1.27e-13	1.02e-14	-8.2181	22.7876	-1.50657	DOWN	HFE	hemochromatosis
230469_at	2.63e-05	7.21e-06	-4.58112	2.97351	-1.50608	DOWN	CLEC2L	C-type lectin domain family 2 member L
1555500_s_at	3.53e-09	5.41e-10	-6.45302	12.1483	-1.50587	DOWN	RUNDC3A	RUN domain containing 3A
231728_at	4.22e-07	8.8e-08	-5.50786	7.20885	-1.50484	DOWN	SEC61A2	Sec61 translocon alpha 2 subunit
205168_at	3.67e-14	2.72e-15	-8.41662	24.0825	-1.50454	DOWN	PGM2	phosphoglucomutase 2
206697_s_at	2.39e-05	6.49e-06	-4.605	3.07454	-1.5037	DOWN	FAM19A2	family with sequence similarity 19 member A2, C-C motif chemokine like
202533_s_at	5.53e-12	5.62e-13	-7.59725	18.8576	-1.50334	DOWN	GRM5	glutamate metabotropic receptor 5
204122_at	1.98e-13	1.64e-14	-8.14584	22.3207	-1.50275	DOWN	MS4A4A	membrane spanning 4-domains A4A
202728_s_at	3.86e-07	7.99e-08	-5.52683	7.3021	-1.50188	DOWN	REEP1	receptor accessory protein 1
211959_at	1.97e-13	1.63e-14	-8.14669	22.3262	-1.5005	DOWN	OXR1	oxidation resistance 1
203725_at	4.8e-12	4.84e-13	-7.62079	19.0032	-1.49971	DOWN	MAP2K4	mitogen-activated protein kinase kinase 4
223849_s_at	8.44e-22	1.28e-23	-11.0904	42.9527	-1.49946	DOWN	CSRNP3	cysteine and serine rich nuclear protein 3
214100_x_at	4.53e-22	6.34e-24	-11.1833	43.6468	-1.49917	DOWN	CAMTA1	calmodulin binding transcription activator 1
225681_at	1.02e-06	2.26e-07	-5.31961	6.2975	-1.4987	DOWN	SPPL2A	signal peptide peptidase like 2A
239879_at	1.92e-12	1.83e-13	-7.7739	19.9566	-1.49774	DOWN	MCTP1	multiple C2 and transmembrane domain containing 1
242808_at	2.86e-07	5.81e-08	-5.58911	7.60994	-1.49746	DOWN	PHC2	polyhomeotic homolog 2
229691_at	8.67e-09	1.41e-09	-6.28241	11.2137	-1.49719	DOWN	PPP1R18	protein phosphatase 1 regulatory subunit 18
238999_at	3.86e-10	5.17e-11	-6.85808	14.4382	-1.49672	DOWN	NPM2	nucleophosmin/nucleoplasmin 2
228776_at	1.55e-15	9.24e-17	-8.91474	27.4064	-1.49654	DOWN	COL4A2	collagen type IV alpha 2 chain
209342_s_at	1.72e-23	1.61e-25	-11.6642	47.2676	-1.49639	DOWN	RAB11FIP2	RAB11 family interacting protein 2
226408_at	1.12e-10	1.39e-11	-7.07821	15.7229	-1.49604	DOWN	MRC2	mannose receptor C type 2
212489_at	1.32e-06	2.97e-07	-5.26419	6.034	-1.49576	DOWN	HPCA	hippocalcin
243591_at	1.22e-16	6.02e-18	-9.30666	30.0916	-1.49501	DOWN	DNM1	dynamin 1
1555736_a_at	7.9e-26	3.32e-28	-12.4617	53.368	-1.49437	DOWN	CBX3	chromobox 3
244203_at	0.000751	0.000266	-3.69734	-0.441874	-1.49431	DOWN	NEDD4L	neural precursor cell expressed, developmentally down-regulated 4-like, E3 ubiquitin protein ligase
202180_s_at	3.3e-13	2.84e-14	-8.06217	21.7832	-1.49421	DOWN	RBM10	RNA binding motif protein 10
225062_at	1.95e-15	1.18e-16	-8.8798	27.1699	-1.49336	DOWN	ZNF25	zinc finger protein 25
222039_at	2.13e-10	2.75e-11	-6.96423	15.0542	-1.49325	DOWN	ANK3	ankyrin 3, node of Ranvier (ankyrin G)
209230_s_at	1.07e-17	4.25e-19	-9.67957	32.6988	-1.49267	DOWN	KIAA0101	KIAA0101
204457_s_at	2.81e-09	4.25e-10	-6.49561	12.3844	-1.49204	DOWN	TMEM268	transmembrane protein 268
224565_at	1.81e-14	1.28e-15	-8.52934	24.8254	-1.49204	DOWN	RAB3B	RAB3B, member RAS oncogene family
204015_s_at	1.62e-06	3.68e-07	-5.22046	5.82771	-1.4918	DOWN	GLS2	glutaminase 2
213599_at	1.46e-10	1.84e-11	-7.0309	15.4445	-1.49171	DOWN	WLS	wntless Wnt ligand secretion mediator
205158_at	2.65e-13	2.25e-14	-8.09792	22.0124	-1.49153	DOWN	BEGAIN	brain enriched guanylate kinase associated
205085_at	2.48e-08	4.31e-09	-6.08024	10.1301	-1.49124	DOWN	SYNCRIP	synaptotagmin binding cytoplasmic RNA interacting protein
221759_at	2.96e-21	5.2e-23	-10.9049	41.5737	-1.49103	DOWN	IGF2BP3	insulin like growth factor 2 mRNA binding protein 3
210664_s_at	1.35e-10	1.69e-11	-7.04572	15.5315	-1.49097	DOWN	APOC1	apolipoprotein C1
202350_s_at	1.27e-12	1.18e-13	-7.84182	20.3834	-1.49082	DOWN	SYN2	synapsin II
238050_at	6.79e-12	6.98e-13	-7.56291	18.6458	-1.49076	DOWN	CERS6	ceramide synthase 6
238735_at	1.09e-12	1.01e-13	-7.86666	20.54	-1.49042	DOWN	LPCAT4	lysophosphatidylcholine acyltransferase 4
204815_s_at	2.39e-07	4.79e-08	-5.62653	7.79617	-1.49017	DOWN	SLC25A4	solute carrier family 25 member 4
1558856_at	2.02e-06	4.66e-07	-5.1718	5.59971	-1.48994	DOWN	TAP1	transporter 1, ATP binding cassette subfamily B member
209367_at	1.33e-07	2.58e-08	-5.74596	8.39706	-1.48936	DOWN	SYT16	synaptotagmin 16
204439_at	2.24e-06	5.19e-07	-5.1496	5.49631	-1.48894	DOWN	ACVR1C	activin A receptor type 1C
232078_at	7.39e-12	7.63e-13	-7.54864	18.558	-1.48803	DOWN	SLITRK4	SLIT and NTRK like family member 4
228929_at	1.87e-09	2.75e-10	-6.57132	12.8069	-1.48785	DOWN	LINC00889	long intergenic non-protein coding RNA 889
200656_s_at	1.71e-22	2.13e-24	-11.327	44.7234	-1.48749	DOWN	LOC101928615///FNDC3B	uncharacterized LOC101928615///fibronectin type III domain containing 3B
212873_at	6.26e-08	1.15e-08	-5.89764	9.17424	-1.48728	DOWN	SLC17A6	solute carrier family 17 member 6
206332_s_at	4.37e-17	1.98e-18	-9.46401	31.1858	-1.48687	DOWN	HSPH1	heat shock protein family H (Hsp110) member 1
212023_s_at	4.94e-13	4.34e-14	-7.99713	21.3676	-1.48609	DOWN	NIPSNAP3B	nipsnap homolog 3B
223241_at	2.41e-22	3.08e-24	-11.2782	44.3574	-1.48456	DOWN	NUSAP1	nucleolar and spindle associated protein 1
208502_s_at	0.000192	6.07e-05	-4.07759	0.949305	-1.48349	DOWN	CRISPLD1	cysteine rich secretory protein LCCL domain containing 1
212115_at	3.45e-15	2.17e-16	-8.79053	26.5679	-1.48288	DOWN	KLK7	kallikrein related peptidase 7
211352_s_at	3.17e-09	4.81e-10	-6.47361	12.2623	-1.48287	DOWN	LOC285812	uncharacterized LOC285812
223571_at	4.04e-06	9.72e-07	-5.01864	4.89356	-1.48264	DOWN	NPTXR	neuronal pentraxin receptor
218350_s_at	9.85e-25	6.27e-27	-12.0846	50.4698	-1.48253	DOWN	SRGAP1	SLIT-ROBO Rho GTPase activating protein 1
209282_at	2.55e-25	1.34e-27	-12.2829	51.9914	-1.48251	DOWN	MYO9B	myosin IXB
226621_at	1.63e-14	1.14e-15	-8.54619	24.937	-1.48196	DOWN	TSPAN4	tetraspanin 4
1554250_s_at	4.91e-18	1.82e-19	-9.79793	33.5363	-1.48152	DOWN	ITGB8	integrin subunit beta 8
202903_at	1.21e-18	3.98e-20	-10.0076	35.0314	-1.4812	DOWN	CEP170B	centrosomal protein 170B
226346_at	1.4e-12	1.31e-13	-7.82583	20.2827	-1.48033	DOWN	STAT3	signal transducer and activator of transcription 3
1558569_at	1.99e-15	1.2e-16	-8.87659	27.1482	-1.47986	DOWN	RGS1	regulator of G-protein signaling 1
223974_at	5.7e-11	6.74e-12	-7.19692	16.427	-1.47949	DOWN	STK32C	serine/threonine kinase 32C
202951_at	2.3e-26	8.21e-29	-12.6401	54.7468	-1.47884	DOWN	ATP8A2	ATPase phospholipid transporting 8A2
221529_s_at	6.17e-10	8.49e-11	-6.7737	13.9531	-1.47796	DOWN	TRHDE	thyrotropin releasing hormone degrading enzyme
221731_x_at	2.4e-16	1.25e-17	-9.20253	29.3725	-1.47795	DOWN	DGKZ	diacylglycerol kinase zeta
214472_at	9.67e-10	1.37e-10	-6.69201	13.4875	-1.47713	DOWN	ENC1	ectodermal-neural cortex 1
205604_at	8.23e-12	8.56e-13	-7.53034	18.4455	-1.47707	DOWN	LNX1	ligand of numb-protein X 1
232125_at	1.25e-08	2.08e-09	-6.21318	10.8397	-1.47643	DOWN	DNAJA4	DnaJ heat shock protein family (Hsp40) member A4
201560_at	3.19e-20	7.22e-22	-10.5527	38.9798	-1.47627	DOWN	KCNJ4	potassium voltage-gated channel subfamily J member 4
235469_at	3.64e-15	2.3e-16	-8.78185	26.5095	-1.47599	DOWN	CABLES1	Cdk5 and Abl enzyme substrate 1
222898_s_at	1.03e-05	2.65e-06	-4.80328	3.9302	-1.47568	DOWN	CD276	CD276 molecule
208690_s_at	1.19e-10	1.48e-11	-7.06765	15.6606	-1.47374	DOWN	PDE1A	phosphodiesterase 1A
242521_at	3.42e-15	2.15e-16	-8.79191	26.5772	-1.47348	DOWN	ACVR1C	activin A receptor type 1C
214167_s_at	5.44e-25	3.19e-27	-12.1717	51.1377	-1.47336	DOWN	NCOA7	nuclear receptor coactivator 7
235989_at	5.37e-17	2.47e-18	-9.43266	30.9671	-1.47278	DOWN	ARHGAP20	Rho GTPase activating protein 20
200906_s_at	1.81e-14	1.28e-15	-8.52946	24.8262	-1.47264	DOWN	YES1	YES proto-oncogene 1, Src family tyrosine kinase
1554273_a_at	0.000176	5.54e-05	-4.10011	1.03547	-1.47219	DOWN	CES4A	carboxylesterase 4A
224751_at	1.01e-22	1.19e-24	-11.4036	45.299	-1.47152	DOWN	ARRB1	arrestin beta 1
224753_at	3.76e-07	7.77e-08	-5.5322	7.3285	-1.47147	DOWN	SULT4A1	sulfotransferase family 4A member 1
213670_x_at	7.02e-21	1.37e-22	-10.776	40.6204	-1.47142	DOWN	ZNF365	zinc finger protein 365
217738_at	2.34e-09	3.49e-10	-6.52984	12.575	-1.47107	DOWN	SRD5A1	steroid 5 alpha-reductase 1
217456_x_at	3.1e-28	4.36e-31	-13.3043	59.916	-1.47081	DOWN	HOMER1	homer scaffolding protein 1
203028_s_at	8.22e-13	7.45e-14	-7.91366	20.8371	-1.46893	DOWN	SYN2	synapsin II
217762_s_at	3.28e-27	8.27e-30	-12.9319	57.0111	-1.46821	DOWN	HSPH1	heat shock protein family H (Hsp110) member 1
202107_s_at	1.33e-14	9.21e-16	-8.57797	25.1477	-1.46796	DOWN	B4GAT1	beta-1,4-glucuronyltransferase 1
231049_at	1.53e-10	1.94e-11	-7.02269	15.3962	-1.46781	DOWN	SYT4	synaptotagmin 4
1564494_s_at	1.38e-13	1.11e-14	-8.20492	22.7023	-1.46742	DOWN	RDX	radixin
208998_at	1.82e-12	1.74e-13	-7.78201	20.0075	-1.46725	DOWN	CCNA1	cyclin A1
209464_at	2.43e-10	3.17e-11	-6.94049	14.9159	-1.46709	DOWN	TAGLN2	transgelin 2
200951_s_at	2.25e-07	4.5e-08	-5.63857	7.85631	-1.46628	DOWN	SLK	STE20 like kinase
214708_at	6.69e-17	3.14e-18	-9.39907	30.7331	-1.46575	DOWN	ENAH	enabled homolog (Drosophila)
204092_s_at	6.58e-14	5.06e-15	-8.32381	23.4749	-1.46541	DOWN	PPIB	peptidylprolyl isomerase B
217382_at	1.47e-07	2.86e-08	-5.72598	8.29588	-1.46527	DOWN	MYRIP	myosin VIIA and Rab interacting protein
209970_x_at	1.16e-15	6.75e-17	-8.96026	27.7152	-1.4652	DOWN	WDR17	WD repeat domain 17
221477_s_at	1.24e-12	1.16e-13	-7.84562	20.4073	-1.46502	DOWN	MEF2C	myocyte enhancer factor 2C
201368_at	7.52e-20	1.87e-21	-10.4244	38.0427	-1.46466	DOWN	CPVL	carboxypeptidase, vitellogenic like
224668_at	3.49e-09	5.34e-10	-6.45531	12.1609	-1.46403	DOWN	CCDC50	coiled-coil domain containing 50
216020_at	2.61e-06	6.12e-07	-5.11566	5.33887	-1.46397	DOWN	TULP4	tubby like protein 4
207082_at	2.55e-11	2.86e-12	-7.33653	17.2649	-1.46314	DOWN	NRXN3	neurexin 3
204464_s_at	2.97e-11	3.37e-12	-7.30986	17.1041	-1.46294	DOWN	GFOD1	glucose-fructose oxidoreductase domain containing 1
221427_s_at	3.51e-14	2.59e-15	-8.42399	24.1308	-1.46288	DOWN	SYNGR3	synaptogyrin 3
1554140_at	1.23e-05	3.2e-06	-4.76213	3.75012	-1.46193	DOWN	SCN2A	sodium voltage-gated channel alpha subunit 2
225604_s_at	4.18e-19	1.24e-20	-10.1672	36.178	-1.46174	DOWN	FBXL16	F-box and leucine rich repeat protein 16
223544_at	4.01e-12	4.01e-13	-7.65057	19.1877	-1.46169	DOWN	HSPB1	heat shock protein family B (small) member 1
1553021_s_at	7.71e-08	1.44e-08	-5.85627	8.96072	-1.46153	DOWN	DOK6	docking protein 6
1555852_at	3.82e-22	5.24e-24	-11.2086	43.8358	-1.46047	DOWN	CXCR4	C-X-C motif chemokine receptor 4
211241_at	4.28e-11	4.98e-12	-7.2466	16.7239	-1.4604	DOWN	HDGFRP3	hepatoma-derived growth factor, related protein 3
225662_at	1.24e-17	5.02e-19	-9.65654	32.5365	-1.46016	DOWN	ARHGEF7	Rho guanine nucleotide exchange factor 7
214768_x_at	9.91e-07	2.19e-07	-5.32645	6.33016	-1.45987	DOWN	MYCBP2	MYC binding protein 2, E3 ubiquitin protein ligase
217478_s_at	1.87e-14	1.32e-15	-8.52425	24.7918	-1.4598	DOWN	GREM2	gremlin 2, DAN family BMP antagonist
229826_at	3.74e-13	3.24e-14	-8.04188	21.6533	-1.45975	DOWN	ARF3	ADP ribosylation factor 3
234583_at	2.43e-05	6.62e-06	-4.60066	3.05613	-1.45931	DOWN	TAGLN3	transgelin 3
217507_at	1.58e-07	3.09e-08	-5.71132	8.22179	-1.45881	DOWN	OGFOD3	2-oxoglutarate and iron dependent oxygenase domain containing 3
205153_s_at	2.05e-07	4.07e-08	-5.65813	7.95424	-1.45775	DOWN	PNMA6A	paraneoplastic Ma antigen family member 6A
228143_at	3.25e-09	4.95e-10	-6.46886	12.236	-1.45772	DOWN	CELF4	CUGBP, Elav-like family member 4
235144_at	9.51e-06	2.43e-06	-4.82261	4.01525	-1.45769	DOWN	MIR664B///SNORA56///DKC1	microRNA 664b///small nucleolar RNA, H/ACA box 56///dyskerin pseudouridine synthase 1
201206_s_at	3.62e-16	1.94e-17	-9.13936	28.9382	-1.45761	DOWN	PCDHAC2	protocadherin alpha subfamily C, 2
1554018_at	2.25e-07	4.5e-08	-5.63884	7.85768	-1.45712	DOWN	ATP5L	ATP synthase, H+ transporting, mitochondrial Fo complex subunit G
204070_at	4.08e-13	3.54e-14	-8.02814	21.5655	-1.45667	DOWN	AKAP5	A-kinase anchoring protein 5
204492_at	2.22e-07	4.44e-08	-5.64143	7.87064	-1.45542	DOWN	TMEM191A	transmembrane protein 191A (pseudogene)
239254_at	4.17e-10	5.61e-11	-6.84404	14.3572	-1.45538	DOWN	GPX8	glutathione peroxidase 8 (putative)
1555480_a_at	1.33e-10	1.67e-11	-7.04745	15.5417	-1.45521	DOWN	ST6GAL2	ST6 beta-galactoside alpha-2,6-sialyltransferase 2
222922_at	2.73e-07	5.51e-08	-5.59943	7.66119	-1.45495	DOWN	GRK3	G protein-coupled receptor kinase 3
209381_x_at	3.94e-11	4.56e-12	-7.26083	16.8092	-1.45418	DOWN	KLHL2	kelch like family member 2
207838_x_at	3.11e-06	7.35e-07	-5.07732	5.16208	-1.45416	DOWN	SUGT1P3	SGT1 homolog, MIS12 kinetochore complex assembly cochaperone pseudogene 3
200701_at	5.66e-20	1.36e-21	-10.4674	38.3562	-1.4538	DOWN	NSUN5P2///NSUN5P1	NOP2/Sun RNA methyltransferase family member 5 pseudogene 2///NOP2/Sun RNA methyltransferase family member 5 pseudogene 1
214295_at	7.06e-16	3.97e-17	-9.03699	28.2377	-1.45273	DOWN	EFR3A	EFR3 homolog A
221496_s_at	7.42e-12	7.67e-13	-7.54779	18.5528	-1.45259	DOWN	TTC9	tetratricopeptide repeat domain 9
201795_at	5.91e-23	6.51e-25	-11.4821	45.8906	-1.45225	DOWN	LAP3	leucine aminopeptidase 3
202149_at	3.4e-15	2.13e-16	-8.7929	26.5839	-1.45213	DOWN	TAC3	tachykinin 3
229441_at	2.13e-07	4.23e-08	-5.65061	7.91654	-1.45138	DOWN	ANKZF1	ankyrin repeat and zinc finger domain containing 1
212016_s_at	1.27e-15	7.43e-17	-8.94639	27.621	-1.45092	DOWN	TAGLN2	transgelin 2
230966_at	6.39e-07	1.37e-07	-5.42038	6.78221	-1.45008	DOWN	LOC100506563	uncharacterized LOC100506563
206972_s_at	1.68e-08	2.86e-09	-6.15554	10.5306	-1.44999	DOWN	NAP1L1	nucleosome assembly protein 1 like 1
215176_x_at	0.000455	0.000154	-3.84094	0.069296	-1.44982	DOWN	PHYHIP	phytanoyl-CoA 2-hydroxylase interacting protein
213428_s_at	1.33e-12	1.24e-13	-7.83431	20.336	-1.44889	DOWN	SH3GL3	SH3 domain containing GRB2 like 3, endophilin A3
211789_s_at	8.22e-05	2.44e-05	-4.29835	1.81174	-1.44879	DOWN	MYCBP2	MYC binding protein 2, E3 ubiquitin protein ligase
1569402_at	1.14e-06	2.53e-07	-5.2967	6.18831	-1.44854	DOWN	FAM65B	family with sequence similarity 65 member B
60471_at	3.44e-21	6.12e-23	-10.883	41.4118	-1.44844	DOWN	NEDD4	neural precursor cell expressed, developmentally down-regulated 4, E3 ubiquitin protein ligase
1558214_s_at	8.34e-08	1.57e-08	-5.84033	8.87877	-1.44786	DOWN	DMRTC1B///DMRTC1	DMRT like family C1B///DMRT like family C1
224357_s_at	8.36e-07	1.83e-07	-5.36272	6.504	-1.44747	DOWN	AAK1	AP2 associated kinase 1
214390_s_at	6.5e-06	1.62e-06	-4.91042	4.4051	-1.44641	DOWN	MEG3	maternally expressed 3 (non-protein coding)
200897_s_at	3.13e-24	2.33e-26	-11.9153	49.1766	-1.44578	DOWN	PDPN	podoplanin
209626_s_at	1.46e-15	8.6e-17	-8.92505	27.4763	-1.44548	DOWN	LRRC7	leucine rich repeat containing 7
203305_at	3.24e-05	8.99e-06	-4.53117	2.76373	-1.44543	DOWN	STK17A	serine/threonine kinase 17a
1570136_at	1.27e-06	2.84e-07	-5.27332	6.07727	-1.44496	DOWN	C1QTNF5///MFRP	C1q and tumor necrosis factor related protein 5///membrane frizzled-related protein
212776_s_at	2.64e-16	1.39e-17	-9.18763	29.2699	-1.44484	DOWN	PPM1A	protein phosphatase, Mg2+/Mn2+ dependent 1A
1567628_at	6.4e-08	1.18e-08	-5.8932	9.15125	-1.44458	DOWN	CDH12	cadherin 12
202096_s_at	5.67e-20	1.36e-21	-10.467	38.3534	-1.44412	DOWN	LMTK2	lemur tyrosine kinase 2
201202_at	4.17e-21	7.58e-23	-10.8546	41.2011	-1.44353	DOWN	NBPF20	neuroblastoma breakpoint family member 20
233921_s_at	5.08e-14	3.85e-15	-8.36503	23.7443	-1.44352	DOWN	CACNA1E	calcium voltage-gated channel subunit alpha1 E
223502_s_at	6.87e-12	7.07e-13	-7.5608	18.6328	-1.4432	DOWN	TMEM151B	transmembrane protein 151B
218978_s_at	1.73e-16	8.79e-18	-9.25283	29.7194	-1.44279	DOWN	BSN	bassoon presynaptic cytomatrix protein
207224_s_at	2.3e-14	1.65e-15	-8.49131	24.5742	-1.4426	DOWN	PPM1H	protein phosphatase, Mg2+/Mn2+ dependent 1H
202803_s_at	2.6e-11	2.92e-12	-7.33303	17.2438	-1.44237	DOWN	SNAI3-AS1	SNAI3 antisense RNA 1
1560562_a_at	1.85e-11	2.03e-12	-7.39183	17.5997	-1.44226	DOWN	ZNF765	zinc finger protein 765
228419_at	1.42e-13	1.15e-14	-8.19967	22.6683	-1.44212	DOWN	NFATC3	nuclear factor of activated T-cells 3
217430_x_at	1.6e-07	3.13e-08	-5.7089	8.20958	-1.44207	DOWN	TMEFF2	transmembrane protein with EGF like and two follistatin like domains 2
213397_x_at	1.48e-14	1.03e-15	-8.56157	25.0389	-1.43949	DOWN	FEZF2	FEZ family zinc finger 2
243765_at	2.17e-11	2.42e-12	-7.36392	17.4306	-1.43912	DOWN	RPN2	ribophorin II
221195_at	6.87e-12	7.07e-13	-7.56086	18.6332	-1.43816	DOWN	GNA12	G protein subunit alpha 12
208436_s_at	1.96e-16	1.01e-17	-9.23325	29.5842	-1.43737	DOWN	SNRPF	small nuclear ribonucleoprotein polypeptide F
226891_at	1.65e-05	4.38e-06	-4.69304	3.45071	-1.43672	DOWN	SRPX2	sushi repeat containing protein, X-linked 2
230269_at	4.1e-08	7.35e-09	-5.98182	9.61215	-1.43601	DOWN	KCNJ4	potassium voltage-gated channel subfamily J member 4
224610_at	8.94e-18	3.49e-19	-9.70698	32.8924	-1.43487	DOWN	MAGI1	membrane associated guanylate kinase, WW and PDZ domain containing 1
226525_at	4.51e-16	2.46e-17	-9.10589	28.7087	-1.43412	DOWN	APEX2	apurinic/apyrimidinic endodeoxyribonuclease 2
204220_at	2.66e-11	2.99e-12	-7.32942	17.222	-1.43373	DOWN	FGF12	fibroblast growth factor 12
232488_at	8.79e-20	2.23e-21	-10.4005	37.8683	-1.43344	DOWN	TNFRSF10B	TNF receptor superfamily member 10b
214188_at	1.26e-07	2.43e-08	-5.75672	8.45168	-1.43317	DOWN	TBC1D24	TBC1 domain family member 24
219107_at	0.000605	0.00021	-3.7602	-0.220266	-1.43258	DOWN	GNL1	G protein nucleolar 1 (putative)
209985_s_at	2.07e-06	4.77e-07	-5.16704	5.57754	-1.43163	DOWN	TBRG1	transforming growth factor beta regulator 1
1560916_a_at	2.51e-14	1.81e-15	-8.47726	24.4814	-1.43134	DOWN	NT5DC2	5'-nucleotidase domain containing 2
1553317_s_at	2.03e-07	4.03e-08	-5.66004	7.9638	-1.43041	DOWN	GLIPR2	GLI pathogenesis related 2
230033_at	6.23e-07	1.33e-07	-5.42576	6.8083	-1.43037	DOWN	CLCN4	chloride voltage-gated channel 4
224563_at	2.81e-08	4.91e-09	-6.05644	10.0043	-1.43024	DOWN	PLEKHA4	pleckstrin homology domain containing A4
232736_s_at	1.49e-07	2.9e-08	-5.72345	8.28308	-1.43009	DOWN	SPRYD3	SPRY domain containing 3
228042_at	1.23e-11	1.32e-12	-7.46172	18.0252	-1.42905	DOWN	MAPK7	mitogen-activated protein kinase 7
218854_at	1.73e-16	8.79e-18	-9.25273	29.7187	-1.42807	DOWN	GBP1	guanylate binding protein 1
213051_at	2.26e-28	2.97e-31	-13.3526	60.2941	-1.42781	DOWN	KCNJ6	potassium voltage-gated channel subfamily J member 6
228055_at	2.41e-09	3.62e-10	-6.52367	12.5406	-1.42779	DOWN	PPFIA2	PTPRF interacting protein alpha 2
224301_x_at	7.81e-11	9.44e-12	-7.14159	16.0978	-1.42749	DOWN	C10orf35	chromosome 10 open reading frame 35
221732_at	7.01e-13	6.3e-14	-7.93963	21.0018	-1.42747	DOWN	ZNF204P	zinc finger protein 204, pseudogene
212667_at	6.41e-17	2.99e-18	-9.40576	30.7797	-1.42564	DOWN	COQ2	coenzyme Q2, polyprenyltransferase
226325_at	4.33e-07	9.02e-08	-5.50297	7.18488	-1.42558	DOWN	SYT13	synaptotagmin 13
235192_at	1.26e-09	1.82e-10	-6.64312	13.2107	-1.42546	DOWN	CABP1	calcium binding protein 1
53991_at	9.28e-17	4.46e-18	-9.34916	30.3862	-1.42542	DOWN	SNORD88C///C19orf48	small nucleolar RNA, C/D box 88C///chromosome 19 open reading frame 48
224659_at	3.71e-23	3.87e-25	-11.5501	46.404	-1.42356	DOWN	HUS1	HUS1 checkpoint clamp component
225701_at	5.89e-11	7e-12	-7.19073	16.3901	-1.42337	DOWN	MSI2	musashi RNA binding protein 2
209901_x_at	0.000196	6.2e-05	-4.07227	0.929005	-1.42316	DOWN	PLAU	plasminogen activator, urokinase
200700_s_at	1.66e-17	6.86e-19	-9.61267	32.2276	-1.42309	DOWN	CHN1	chimerin 1
224583_at	7.88e-21	1.55e-22	-10.7592	40.4964	-1.42298	DOWN	SHFM1	split hand/foot malformation (ectrodactyly) type 1
209619_at	8.31e-15	5.55e-16	-8.65279	25.6455	-1.42243	DOWN	SP100	SP100 nuclear antigen
244033_at	1.18e-08	1.97e-09	-6.22268	10.8909	-1.42242	DOWN	SEC61B	Sec61 translocon beta subunit
211528_x_at	2.88e-18	1.02e-19	-9.87762	34.1028	-1.42219	DOWN	PPP1R3F	protein phosphatase 1 regulatory subunit 3F
214845_s_at	3.7e-12	3.68e-13	-7.6643	19.2729	-1.4212	DOWN	PTK7	protein tyrosine kinase 7 (inactive)
229346_at	2.1e-08	3.61e-09	-6.11294	10.3036	-1.42106	DOWN	ADAM11	ADAM metallopeptidase domain 11
222301_at	1.04e-09	1.47e-10	-6.67929	13.4154	-1.42074	DOWN	RAB15	RAB15, member RAS oncogene family
224851_at	2.55e-06	5.95e-07	-5.1214	5.36543	-1.42073	DOWN	PTGFRN	prostaglandin F2 receptor inhibitor
213226_at	4.57e-13	3.99e-14	-8.00992	21.4491	-1.42024	DOWN	RCC1	regulator of chromosome condensation 1
218839_at	2.51e-14	1.82e-15	-8.47715	24.4808	-1.41928	DOWN	BCL2L2	BCL2 like 2
234939_s_at	6.4e-06	1.59e-06	-4.91399	4.42107	-1.41877	DOWN	MPHOSPH8	M-phase phosphoprotein 8
220298_s_at	3.32e-12	3.28e-13	-7.68221	19.3842	-1.4185	DOWN	PCTP	phosphatidylcholine transfer protein
227350_at	3.82e-10	5.11e-11	-6.86008	14.4497	-1.41795	DOWN	OLFM3	olfactomedin 3
208451_s_at	1.91e-10	2.45e-11	-6.98333	15.1657	-1.4176	DOWN	FGFR1OP2	FGFR1 oncogene partner 2
207375_s_at	4.62e-13	4.04e-14	-8.00813	21.4377	-1.41702	DOWN	EMX1	empty spiracles homeobox 1
226416_at	1.45e-21	2.36e-23	-11.0098	42.3527	-1.41625	DOWN	TUBA4A	tubulin alpha 4a
222581_at	3.32e-20	7.56e-22	-10.5465	38.9343	-1.41506	DOWN	MPP7	membrane palmitoylated protein 7
217892_s_at	1.23e-17	4.95e-19	-9.65841	32.5496	-1.41479	DOWN	ATL3	atlastin GTPase 3
212923_s_at	1.52e-21	2.49e-23	-11.0025	42.2985	-1.41466	DOWN	GLIPR2	GLI pathogenesis related 2
200654_at	1.9e-25	9.58e-28	-12.3261	52.3233	-1.41393	DOWN	CDCA7	cell division cycle associated 7
225032_at	7.88e-20	1.97e-21	-10.4172	37.99	-1.41392	DOWN	TIMP2	TIMP metallopeptidase inhibitor 2
201818_at	6.02e-18	2.27e-19	-9.76686	33.3161	-1.41368	DOWN	SLC6A15	solute carrier family 6 member 15
207425_s_at	2.91e-05	8.02e-06	-4.55723	2.87294	-1.41333	DOWN	NAV3	neuron navigator 3
207540_s_at	3.42e-06	8.14e-07	-5.05593	5.06389	-1.41307	DOWN	ARL6IP6	ADP ribosylation factor like GTPase 6 interacting protein 6
225872_at	1.47e-21	2.39e-23	-11.0081	42.3401	-1.41276	DOWN	ACOT7	acyl-CoA thioesterase 7
243895_x_at	1.03e-05	2.65e-06	-4.8038	3.93248	-1.41246	DOWN	EMP1	epithelial membrane protein 1
200755_s_at	1.45e-15	8.6e-17	-8.92518	27.4772	-1.41228	DOWN	ABCC3	ATP binding cassette subfamily C member 3
216697_at	5.68e-11	6.72e-12	-7.19744	16.4301	-1.4112	DOWN	RGS4	regulator of G-protein signaling 4
221059_s_at	2.82e-20	6.28e-22	-10.5715	39.1171	-1.41106	DOWN	GABRB3	gamma-aminobutyric acid type A receptor beta3 subunit
233717_x_at	3.39e-06	8.05e-07	-5.05833	5.07488	-1.41104	DOWN	CDC25B	cell division cycle 25B
212110_at	1.95e-11	2.15e-12	-7.38277	17.5448	-1.41084	DOWN	IFI16	interferon gamma inducible protein 16
232134_at	7.51e-08	1.4e-08	-5.86178	8.98909	-1.41084	DOWN	KCNIP4	potassium voltage-gated channel interacting protein 4
214702_at	8.3e-09	1.35e-09	-6.29074	11.2589	-1.41054	DOWN	HECW1	HECT, C2 and WW domain containing E3 ubiquitin protein ligase 1
226250_at	1.42e-14	9.88e-16	-8.56753	25.0784	-1.41048	DOWN	PAK1	p21 (RAC1) activated kinase 1
224566_at	1.58e-12	1.5e-13	-7.80521	20.153	-1.41036	DOWN	RCN1	reticulocalbin 1
200791_s_at	3.53e-15	2.23e-16	-8.78672	26.5423	-1.40945	DOWN	PRKCB	protein kinase C beta
209728_at	0.0397	0.0212	-2.31882	-4.42753	-1.40894	DOWN	GRIN1	glutamate ionotropic receptor NMDA type subunit 1
233331_at	2.26e-07	4.51e-08	-5.63847	7.85581	-1.40847	DOWN	CYP26A1	cytochrome P450 family 26 subfamily A member 1
234149_at	5e-08	9.08e-09	-5.94255	9.40731	-1.40826	DOWN	SV2A	synaptic vesicle glycoprotein 2A
226603_at	7.97e-18	3.09e-19	-9.72394	33.0122	-1.40781	DOWN	IKBIP	IKBKB interacting protein
204174_at	2.01e-08	3.45e-09	-6.12115	10.3473	-1.40728	DOWN	NDRG3	NDRG family member 3
203061_s_at	1.03e-10	1.26e-11	-7.09349	15.813	-1.40712	DOWN	TMX1	thioredoxin related transmembrane protein 1
214453_s_at	1.09e-13	8.62e-15	-8.24353	22.9524	-1.40639	DOWN	RUNDC3B	RUN domain containing 3B
203219_s_at	5.66e-21	1.07e-22	-10.8092	40.8655	-1.405	DOWN	NCS1	neuronal calcium sensor 1
215313_x_at	3.06e-29	3.3e-32	-13.629	62.4608	-1.40479	DOWN	PPFIA3	PTPRF interacting protein alpha 3
208309_s_at	1.78e-12	1.69e-13	-7.78591	20.0319	-1.40457	DOWN	PLOD1	procollagen-lysine,2-oxoglutarate 5-dioxygenase 1
202821_s_at	2.3e-09	3.43e-10	-6.53292	12.5922	-1.40426	DOWN	AAK1	AP2 associated kinase 1
208992_s_at	1.63e-19	4.4e-21	-10.3086	37.2004	-1.40406	DOWN	ZNHIT1	zinc finger HIT-type containing 1
231823_s_at	6.7e-21	1.29e-22	-10.7838	40.6782	-1.4039	DOWN	RIMS2	regulating synaptic membrane exocytosis 2
223852_s_at	4.98e-14	3.76e-15	-8.36859	23.7675	-1.40381	DOWN	MAPK8IP2	mitogen-activated protein kinase 8 interacting protein 2
209153_s_at	6.42e-14	4.92e-15	-8.32791	23.5017	-1.40332	DOWN	LOC401220	uncharacterized LOC401220
214693_x_at	2.12e-13	1.77e-14	-8.13445	22.2474	-1.40315	DOWN	WWTR1	WW domain containing transcription regulator 1
1559391_s_at	2.11e-13	1.75e-14	-8.13563	22.255	-1.40287	DOWN	CPEB3	cytoplasmic polyadenylation element binding protein 3
215684_s_at	2.76e-22	3.6e-24	-11.2579	44.2051	-1.40254	DOWN	RBBP8	RB binding protein 8, endonuclease
202954_at	1.74e-11	1.91e-12	-7.40209	17.6621	-1.40212	DOWN	RPA1	replication protein A1
205614_x_at	7.02e-12	7.23e-13	-7.55724	18.6109	-1.40181	DOWN	MFSD2B///FKBP1B	major facilitator superfamily domain containing 2B///FK506 binding protein 1B
219985_at	0.000373	0.000125	-3.8965	0.271687	-1.40104	DOWN	ITPR1	inositol 1,4,5-trisphosphate receptor type 1
217933_s_at	2.86e-19	8.17e-21	-10.2243	36.5904	-1.40027	DOWN	MAGT1	magnesium transporter 1
221210_s_at	1.53e-13	1.24e-14	-8.18802	22.5929	-1.39994	DOWN	MPPED1	metallophosphoesterase domain containing 1
229866_at	3.15e-12	3.1e-13	-7.6912	19.4402	-1.39979	DOWN	NXT1	nuclear transport factor 2 like export factor 1
235564_at	1.43e-10	1.8e-11	-7.03489	15.4679	-1.39965	DOWN	ADGRB2	adhesion G protein-coupled receptor B2
220326_s_at	3.32e-24	2.5e-26	-11.906	49.1053	-1.39822	DOWN	WHSC1	Wolf-Hirschhorn syndrome candidate 1
217947_at	8.47e-22	1.29e-23	-11.0897	42.9478	-1.39813	DOWN	CDK1	cyclin dependent kinase 1
228674_s_at	2.75e-08	4.79e-09	-6.06079	10.0272	-1.39812	DOWN	LFNG	LFNG O-fucosylpeptide 3-beta-N-acetylglucosaminyltransferase
226582_at	2.31e-11	2.57e-12	-7.35381	17.3694	-1.39608	DOWN	SDR16C5	short chain dehydrogenase/reductase family 16C, member 5
1556209_at	0.000522	0.000179	-3.80214	-0.070532	-1.39608	DOWN	DNAAF5	dynein axonemal assembly factor 5
212005_at	2.77e-17	1.2e-18	-9.53381	31.674	-1.39521	DOWN	FARP1	FERM, ARH/RhoGEF and pleckstrin domain protein 1
217875_s_at	3.25e-07	6.64e-08	-5.56308	7.48093	-1.39417	DOWN	ITGA5	integrin subunit alpha 5
225367_at	9.47e-20	2.42e-21	-10.3895	37.7882	-1.39398	DOWN	LZTS3	leucine zipper tumor suppressor family member 3
203373_at	5.73e-07	1.22e-07	-5.44349	6.89438	-1.39395	DOWN	RAB3A	RAB3A, member RAS oncogene family
214290_s_at	8.79e-10	1.24e-10	-6.70947	13.5867	-1.39368	DOWN	FAM163B	family with sequence similarity 163 member B
213749_at	0.000104	3.16e-05	-4.23695	1.5679	-1.39221	DOWN	HAT1	histone acetyltransferase 1
48808_at	2.13e-18	7.33e-20	-9.92353	34.4301	-1.39175	DOWN	LCAT	lecithin-cholesterol acyltransferase
227249_at	1.58e-16	7.94e-18	-9.26735	29.8197	-1.39141	DOWN	TESPA1	thymocyte expressed, positive selection associated 1
239555_at	2.04e-12	1.95e-13	-7.76384	19.8936	-1.39066	DOWN	CACNB2	calcium voltage-gated channel auxiliary subunit beta 2
231013_at	1.3e-09	1.87e-10	-6.63789	13.1812	-1.39043	DOWN	SP110	SP110 nuclear body protein
205483_s_at	2.91e-07	5.91e-08	-5.58577	7.59335	-1.3903	DOWN	CD163	CD163 molecule
208527_x_at	3.25e-12	3.2e-13	-7.68607	19.4082	-1.38938	DOWN	ZIC1	Zic family member 1
204210_s_at	1.35e-10	1.69e-11	-7.04503	15.5275	-1.389	DOWN	ATP6V1B2	ATPase H+ transporting V1 subunit B2
201348_at	3.07e-08	5.41e-09	-6.03869	9.91069	-1.38851	DOWN	LGALS1	galectin 1
218444_at	1.77e-10	2.26e-11	-6.99675	15.2443	-1.38843	DOWN	PLOD3	procollagen-lysine,2-oxoglutarate 5-dioxygenase 3
218593_at	9.55e-24	8.16e-26	-11.7528	47.9393	-1.3883	DOWN	DRAM1	DNA damage regulated autophagy modulator 1
210560_at	1.47e-05	3.85e-06	-4.72124	3.57252	-1.38813	DOWN	ATP2B3	ATPase plasma membrane Ca2+ transporting 3
200677_at	1.43e-32	2.61e-36	-14.8098	71.78	-1.38811	DOWN	JAG1	jagged 1
211839_s_at	4.17e-07	8.68e-08	-5.5105	7.2218	-1.38661	DOWN	TMEM35A	transmembrane protein 35A
217999_s_at	9.47e-10	1.34e-10	-6.69587	13.5094	-1.38648	DOWN	MAGEE1	MAGE family member E1
227545_at	3.19e-21	5.64e-23	-10.894	41.4933	-1.3859	DOWN	C3orf80	chromosome 3 open reading frame 80
218986_s_at	6.87e-16	3.85e-17	-9.04144	28.268	-1.38444	DOWN	TBL1XR1	transducin (beta)-like 1 X-linked receptor 1
214657_s_at	4.55e-11	5.31e-12	-7.23603	16.6607	-1.3843	DOWN	HENMT1	HEN1 methyltransferase homolog 1
204112_s_at	1.74e-16	8.88e-18	-9.2514	29.7095	-1.38413	DOWN	MFSD4A	major facilitator superfamily domain containing 4A
244747_at	9.2e-05	2.76e-05	-4.26955	1.69696	-1.38412	DOWN	CDH18	cadherin 18
207876_s_at	4.51e-10	6.11e-11	-6.82975	14.2749	-1.38402	DOWN	SH3BGRL2	SH3 domain binding glutamate rich protein like 2
203360_s_at	6.83e-13	6.13e-14	-7.94392	21.029	-1.38399	DOWN	PRKAR2B	protein kinase cAMP-dependent type II regulatory subunit beta
1563104_at	5.39e-14	4.09e-15	-8.35571	23.6833	-1.38377	DOWN	LINC01123///LINC01106	long intergenic non-protein coding RNA 1123///long intergenic non-protein coding RNA 1106
213095_x_at	8.67e-05	2.59e-05	-4.28471	1.75728	-1.38347	DOWN	ZNF217	zinc finger protein 217
205366_s_at	1.6e-05	4.24e-06	-4.70019	3.48155	-1.38298	DOWN	UBE2QL1	ubiquitin conjugating enzyme E2 Q family like 1
206206_at	1.16e-11	1.24e-12	-7.47122	18.0833	-1.38286	DOWN	MSI2	musashi RNA binding protein 2
202758_s_at	1.29e-23	1.17e-25	-11.7062	47.5861	-1.38284	DOWN	CCSER2	coiled-coil serine rich protein 2
203210_s_at	1.74e-12	1.65e-13	-7.79036	20.0598	-1.38202	DOWN	LSM5	LSM5 homolog, U6 small nuclear RNA and mRNA degradation associated
214262_at	3.73e-09	5.74e-10	-6.44277	12.0916	-1.382	DOWN	CELF2	CUGBP, Elav-like family member 2
217066_s_at	4.37e-10	5.9e-11	-6.83547	14.3078	-1.38127	DOWN	PCSK2	proprotein convertase subtilisin/kexin type 2
201163_s_at	2.75e-24	2.03e-26	-11.9333	49.3136	-1.38126	DOWN	FAM49A	family with sequence similarity 49 member A
234985_at	7.55e-20	1.88e-21	-10.4238	38.0382	-1.38098	DOWN	HOTAIRM1	HOXA transcript antisense RNA, myeloid-specific 1
227467_at	6.94e-09	1.11e-09	-6.32506	11.4456	-1.3806	DOWN	EPB41L1	erythrocyte membrane protein band 4.1 like 1
219588_s_at	1.87e-14	1.33e-15	-8.52395	24.7898	-1.38041	DOWN	LSM5	LSM5 homolog, U6 small nuclear RNA and mRNA degradation associated
209098_s_at	1.81e-12	1.72e-13	-7.78311	20.0144	-1.38007	DOWN	COPS8	COP9 signalosome subunit 8
1553211_at	5.99e-13	5.32e-14	-7.96579	21.168	-1.38004	DOWN	GRIN2A	glutamate ionotropic receptor NMDA type subunit 2A
244661_at	7.21e-18	2.78e-19	-9.73888	33.118	-1.37999	DOWN	MYOF	myoferlin
221773_at	1.01e-15	5.8e-17	-8.98208	27.8636	-1.37989	DOWN	VIM	vimentin
219494_at	1.14e-13	9.09e-15	-8.2354	22.8997	-1.37955	DOWN	SMPX	small muscle protein, X-linked
219209_at	6.03e-13	5.36e-14	-7.96453	21.16	-1.37953	DOWN	IQSEC1	IQ motif and Sec7 domain 1
1558411_at	1.55e-08	2.61e-09	-6.17154	10.6162	-1.37945	DOWN	LY86-AS1	LY86 antisense RNA 1
227835_at	7.02e-07	1.51e-07	-5.40038	6.68546	-1.37903	DOWN	TRIOBP	TRIO and F-actin binding protein
214660_at	8.19e-10	1.15e-10	-6.72244	13.6605	-1.37849	DOWN	CALB2	calbindin 2
217143_s_at	0.000907	0.000327	-3.64206	-0.633958	-1.37846	DOWN	MAPK9	mitogen-activated protein kinase 9
211605_s_at	7.45e-10	1.04e-10	-6.73984	13.7596	-1.37806	DOWN	SNAP25	synaptosome associated protein 25
211744_s_at	5.12e-18	1.9e-19	-9.79137	33.4898	-1.37777	DOWN	RGS7	regulator of G-protein signaling 7
232333_at	3.25e-17	1.44e-18	-9.50909	31.5009	-1.37752	DOWN	GALNT2	polypeptide N-acetylgalactosaminyltransferase 2
235961_at	2.55e-11	2.86e-12	-7.33662	17.2655	-1.37737	DOWN	TMEM259	transmembrane protein 259
201502_s_at	1.04e-16	5.04e-18	-9.33199	30.2671	-1.37711	DOWN	SV2C	synaptic vesicle glycoprotein 2C
233510_s_at	9.43e-13	8.64e-14	-7.89067	20.6916	-1.37709	DOWN	CLASP2	cytoplasmic linker associated protein 2
235629_at	3.42e-10	4.54e-11	-6.87998	14.5648	-1.37667	DOWN	IDS	iduronate 2-sulfatase
205525_at	2.37e-16	1.24e-17	-9.20431	29.3847	-1.37649	DOWN	CASP1	caspase 1
206847_s_at	2.82e-06	6.63e-07	-5.09898	5.26183	-1.37625	DOWN	MFSD1	major facilitator superfamily domain containing 1
218662_s_at	1.99e-11	2.19e-12	-7.37961	17.5256	-1.37571	DOWN	CCDC97	coiled-coil domain containing 97
220088_at	4.81e-10	6.53e-11	-6.81833	14.2092	-1.37512	DOWN	LRR1	leucine rich repeat protein 1
210607_at	5.07e-09	7.96e-10	-6.38486	11.7728	-1.37504	DOWN	GPM6A	glycoprotein M6A
223044_at	1.01e-13	8.02e-15	-8.2544	23.023	-1.37488	DOWN	BMP1	bone morphogenetic protein 1
227870_at	2.95e-13	2.52e-14	-8.0805	21.9006	-1.37436	DOWN	C1orf52	chromosome 1 open reading frame 52
1558329_at	1.37e-05	3.58e-06	-4.73746	3.6428	-1.37436	DOWN	EPHB6	EPH receptor B6
209012_at	3.72e-12	3.7e-13	-7.66342	19.2675	-1.37366	DOWN	SMC1A	structural maintenance of chromosomes 1A
1561158_at	8.06e-07	1.75e-07	-5.37073	6.54249	-1.37264	DOWN	PPP1R3B	protein phosphatase 1 regulatory subunit 3B
244581_at	5.53e-06	1.36e-06	-4.94735	4.5708	-1.37198	DOWN	CPNE6	copine 6
208789_at	1.35e-14	9.32e-16	-8.57623	25.1361	-1.37177	DOWN	CCNB2	cyclin B2
221578_at	8.77e-12	9.16e-13	-7.51962	18.3797	-1.37135	DOWN	PITHD1	PITH domain containing 1
236831_at	1.63e-13	1.33e-14	-8.17772	22.5264	-1.37125	DOWN	TSPOAP1	TSPO associated protein 1
1553938_a_at	2.04e-11	2.26e-12	-7.37478	17.4964	-1.37115	DOWN	NGEF	neuronal guanine nucleotide exchange factor
227328_at	1.17e-13	9.36e-15	-8.23107	22.8716	-1.37073	DOWN	AGAP2	ArfGAP with GTPase domain, ankyrin repeat and PH domain 2
242094_at	1.86e-10	2.37e-11	-6.98869	15.1971	-1.37066	DOWN	ZNF581	zinc finger protein 581
242436_at	7.82e-08	1.46e-08	-5.85331	8.9455	-1.37056	DOWN	RBM24	RNA binding motif protein 24
219412_at	2.18e-07	4.34e-08	-5.64564	7.89167	-1.36977	DOWN	CHRM1	cholinergic receptor muscarinic 1
223673_at	3.35e-10	4.44e-11	-6.88381	14.5869	-1.36962	DOWN	TOLLIP	toll interacting protein
1559437_at	5.66e-10	7.75e-11	-6.78933	14.0427	-1.36944	DOWN	ARHGAP26	Rho GTPase activating protein 26
215537_x_at	1.07e-21	1.67e-23	-11.0551	42.6901	-1.36931	DOWN	CELF3	CUGBP, Elav-like family member 3
205383_s_at	1.38e-26	4.53e-29	-12.7158	55.3333	-1.3685	DOWN	RIMS3	regulating synaptic membrane exocytosis 3
219306_at	1.92e-11	2.11e-12	-7.38593	17.564	-1.36758	DOWN	KCNQ2	potassium voltage-gated channel subfamily Q member 2
227459_at	1.24e-11	1.33e-12	-7.4599	18.0141	-1.3675	DOWN	NAP1L2	nucleosome assembly protein 1 like 2
223666_at	1.51e-08	2.55e-09	-6.17591	10.6396	-1.36732	DOWN	CYBRD1	cytochrome b reductase 1
236313_at	0.000381	0.000127	-3.89092	0.251244	-1.3672	DOWN	STAT4	signal transducer and activator of transcription 4
215089_s_at	1.16e-19	3.03e-21	-10.3589	37.5659	-1.36713	DOWN	TMEM45A	transmembrane protein 45A
209138_x_at	0.00149	0.00056	-3.49404	-1.13547	-1.3665	DOWN	DCLK1	doublecortin like kinase 1
242453_at	1.13e-08	1.88e-09	-6.23141	10.9379	-1.36639	DOWN	ELOVL4	ELOVL fatty acid elongase 4
231183_s_at	1.7e-10	2.16e-11	-7.00443	15.2892	-1.36627	DOWN	MMP2	matrix metallopeptidase 2
208031_s_at	6.39e-13	5.7e-14	-7.95495	21.0991	-1.36599	DOWN	TUNAR	TCL1 upstream neural differentiation-associated RNA
1562745_at	2.04e-12	1.95e-13	-7.76396	19.8944	-1.36584	DOWN	HLA-G	major histocompatibility complex, class I, G
210692_s_at	1.31e-15	7.67e-17	-8.9417	27.5892	-1.36518	DOWN	JAG1	jagged 1
206553_at	1.2e-05	3.11e-06	-4.76821	3.77667	-1.36513	DOWN	ITSN1	intersectin 1
206102_at	5.99e-11	7.13e-12	-7.18774	16.3722	-1.36437	DOWN	2007-09-01	septin 7
230240_at	1.28e-10	1.59e-11	-7.05515	15.587	-1.36384	DOWN	SOX7	SRY-box 7
231644_at	1.35e-09	1.96e-10	-6.63043	13.1391	-1.36341	DOWN	RAB3C	RAB3C, member RAS oncogene family
218653_at	2.94e-14	2.15e-15	-8.45202	24.3152	-1.36331	DOWN	DHFR	dihydrofolate reductase
229350_x_at	4.97e-17	2.27e-18	-9.44453	31.0499	-1.36292	DOWN	FAM81A	family with sequence similarity 81 member A
202381_at	5.07e-16	2.78e-17	-9.08807	28.5867	-1.36277	DOWN	PPP2R2C	protein phosphatase 2 regulatory subunit Bgamma
205559_s_at	8.02e-10	1.12e-10	-6.72653	13.6837	-1.36263	DOWN	LOC100996385	uncharacterized LOC100996385
203046_s_at	6.35e-16	3.54e-17	-9.05317	28.3481	-1.36249	DOWN	IGF2BP3	insulin like growth factor 2 mRNA binding protein 3
202901_x_at	5.66e-11	6.69e-12	-7.19818	16.4345	-1.36149	DOWN	MDK	midkine (neurite growth-promoting factor 2)
209417_s_at	1.36e-14	9.39e-16	-8.57506	25.1284	-1.36148	DOWN	PTPN12	protein tyrosine phosphatase, non-receptor type 12
231046_at	4.74e-09	7.4e-10	-6.39771	11.8433	-1.36139	DOWN	PIN1	peptidylprolyl cis/trans isomerase, NIMA-interacting 1
213007_at	2.04e-11	2.26e-12	-7.37466	17.4956	-1.36107	DOWN	NCAPD3	non-SMC condensin II complex subunit D3
201555_at	1.99e-23	1.91e-25	-11.6423	47.1016	-1.36051	DOWN	KCNQ5	potassium voltage-gated channel subfamily Q member 5
201063_at	6.46e-19	2.01e-20	-10.1016	35.7057	-1.36045	DOWN	LMO4	LIM domain only 4
217985_s_at	5.47e-14	4.15e-15	-8.35349	23.6688	-1.36044	DOWN	FAIM2	Fas apoptotic inhibitory molecule 2
201445_at	1.99e-16	1.02e-17	-9.23128	29.5706	-1.36036	DOWN	SHANK2	SH3 and multiple ankyrin repeat domains 2
205522_at	9.54e-07	2.1e-07	-5.33455	6.3689	-1.36009	DOWN	CHST14	carbohydrate sulfotransferase 14
1553411_s_at	3.57e-07	7.35e-08	-5.5432	7.38272	-1.35992	DOWN	EMILIN1	elastin microfibril interfacer 1
58780_s_at	4.63e-25	2.64e-27	-12.1959	51.3228	-1.35962	DOWN	SRRM4	serine/arginine repetitive matrix 4
209891_at	1.04e-07	1.99e-08	-5.79544	8.64889	-1.35957	DOWN	ARFGEF3	ARFGEF family member 3
215870_s_at	0.000373	0.000124	-3.89665	0.272244	-1.35946	DOWN	GRIN1	glutamate ionotropic receptor NMDA type subunit 1
230423_at	4.22e-05	1.19e-05	-4.46596	2.49275	-1.3587	DOWN	P3H4	prolyl 3-hydroxylase family member 4 (non-enzymatic)
201615_x_at	3.12e-09	4.75e-10	-6.47615	12.2764	-1.35809	DOWN	PXDN	peroxidasin
207836_s_at	2.46e-13	2.07e-14	-8.11024	22.0916	-1.35797	DOWN	PLCXD2	phosphatidylinositol specific phospholipase C X domain containing 2
236439_at	8.39e-06	2.12e-06	-4.85196	4.14491	-1.35772	DOWN	PLK2	polo like kinase 2
208119_s_at	3.47e-12	3.44e-13	-7.67479	19.3381	-1.35767	DOWN	STOX2	storkhead box 2
209584_x_at	3.42e-16	1.82e-17	-9.14848	29.0008	-1.35759	DOWN	COL3A1	collagen type III alpha 1 chain
217373_x_at	9.22e-08	1.74e-08	-5.8202	8.7755	-1.35706	DOWN	GRN	granulin
218484_at	5.99e-10	8.23e-11	-6.7791	13.984	-1.35675	DOWN	NUDCD1	NudC domain containing 1
214091_s_at	1.05e-08	1.73e-09	-6.24625	11.018	-1.3566	DOWN	DENND2A	DENN domain containing 2A
242828_at	2.35e-15	1.43e-16	-8.85094	26.9749	-1.35619	DOWN	SYTL4	synaptotagmin like 4
236181_at	2.14e-07	4.26e-08	-5.64911	7.90904	-1.35593	DOWN	BCL11A	B-cell CLL/lymphoma 11A
232573_at	1.97e-07	3.91e-08	-5.66593	7.99333	-1.35591	DOWN	KIDINS220	kinase D-interacting substrate 220kDa
1560354_at	1.24e-11	1.32e-12	-7.46092	18.0204	-1.3559	DOWN	RAP1GAP	RAP1 GTPase activating protein
209709_s_at	1.07e-11	1.13e-12	-7.48536	18.1698	-1.35556	DOWN	CXCL16	C-X-C motif chemokine ligand 16
232120_at	4.63e-05	1.32e-05	-4.44338	2.39968	-1.35543	DOWN	CACNA1C	calcium voltage-gated channel subunit alpha1 C
235308_at	8.07e-17	3.83e-18	-9.37057	30.5349	-1.35458	DOWN	SRRM4	serine/arginine repetitive matrix 4
1562022_s_at	7.35e-11	8.85e-12	-7.15229	16.1613	-1.35431	DOWN	ICAM5	intercellular adhesion molecule 5
244799_s_at	1.28e-06	2.87e-07	-5.27134	6.0679	-1.35416	DOWN	GNAI3	G protein subunit alpha i3
221879_at	1.07e-14	7.25e-16	-8.6133	25.3824	-1.3534	DOWN	ZNF385D	zinc finger protein 385D
222671_s_at	9.7e-10	1.37e-10	-6.69148	13.4845	-1.35309	DOWN	CHI3L1	chitinase 3 like 1
209732_at	1.18e-09	1.69e-10	-6.65604	13.2838	-1.35288	DOWN	BDNF	brain derived neurotrophic factor
213831_at	0.0029	0.00116	-3.28552	-1.80976	-1.35269	DOWN	RYR2	ryanodine receptor 2
208986_at	3.53e-21	6.31e-23	-10.8789	41.3815	-1.35244	DOWN	ECE2	endothelin converting enzyme 2
215617_at	3.35e-15	2.1e-16	-8.79496	26.5977	-1.35243	DOWN	CDK5R1	cyclin dependent kinase 5 regulatory subunit 1
204778_x_at	6.23e-08	1.15e-08	-5.89874	9.17993	-1.35243	DOWN	HLA-G	major histocompatibility complex, class I, G
203535_at	5.95e-05	1.73e-05	-4.3802	2.14149	-1.35239	DOWN	SPRYD7	SPRY domain containing 7
234724_x_at	4.54e-06	1.1e-06	-4.99182	4.77167	-1.35209	DOWN	SNORA16A///SNORA61///SNORA44///SNHG12	small nucleolar RNA, H/ACA box 16A///small nucleolar RNA, H/ACA box 61///small nucleolar RNA, H/ACA box 44///small nucleolar RNA host gene 12
1554340_a_at	0.000377	0.000126	-3.89401	0.262589	-1.35162	DOWN	GPR22	G protein-coupled receptor 22
200921_s_at	3.92e-28	5.66e-31	-13.2713	59.6581	-1.35158	DOWN	RRBP1	ribosome binding protein 1
223220_s_at	8.08e-20	2.03e-21	-10.4133	37.9617	-1.35091	DOWN	ITGA7	integrin subunit alpha 7
237452_at	7.27e-09	1.17e-09	-6.31608	11.3967	-1.3509	DOWN	BBS9	Bardet-Biedl syndrome 9
223038_s_at	7.13e-11	8.56e-12	-7.15771	16.1936	-1.35087	DOWN	DDX19A///DDX19B	DEAD-box helicase 19A///DEAD-box helicase 19B
211331_x_at	6.37e-10	8.78e-11	-6.76795	13.9202	-1.3508	DOWN	CAMTA1	calmodulin binding transcription activator 1
243864_at	4.19e-10	5.63e-11	-6.84347	14.3539	-1.35064	DOWN	CDH8	cadherin 8
227272_at	4.51e-17	2.05e-18	-9.45911	31.1515	-1.35059	DOWN	SP110	SP110 nuclear body protein
222061_at	7.01e-13	6.29e-14	-7.93974	21.0025	-1.35057	DOWN	UBALD2	UBA like domain containing 2
206288_at	8.18e-10	1.14e-10	-6.72271	13.662	-1.35024	DOWN	CELF4	CUGBP, Elav-like family member 4
201008_s_at	6.86e-09	1.1e-09	-6.32738	11.4583	-1.34992	DOWN	NCDN	neurochondrin
238892_at	2.54e-06	5.93e-07	-5.12228	5.36951	-1.34982	DOWN	LPCAT3	lysophosphatidylcholine acyltransferase 3
224461_s_at	3.93e-06	9.44e-07	-5.02481	4.92168	-1.34969	DOWN	TRA2A	transformer 2 alpha homolog
224126_at	2.23e-07	4.45e-08	-5.64093	7.86813	-1.34948	DOWN	EIF4E2	eukaryotic translation initiation factor 4E family member 2
205024_s_at	6.62e-12	6.8e-13	-7.56691	18.6704	-1.34929	DOWN	ADAM12	ADAM metallopeptidase domain 12
1562528_at	2.35e-09	3.51e-10	-6.52913	12.571	-1.34897	DOWN	SHISA7	shisa family member 7
220104_at	3.67e-18	1.33e-19	-9.84144	33.8454	-1.3485	DOWN	DNTTIP1	deoxynucleotidyltransferase terminal interacting protein 1
205644_s_at	3.69e-30	2.63e-33	-13.9464	64.9569	-1.34814	DOWN	ATP8A2	ATPase phospholipid transporting 8A2
202888_s_at	4.09e-05	1.16e-05	-4.47352	2.52396	-1.34794	DOWN	LINC00282	long intergenic non-protein coding RNA 282
221885_at	2.52e-18	8.81e-20	-9.89798	34.2479	-1.3476	DOWN	ABLIM2	actin binding LIM protein family member 2
211160_x_at	1.32e-09	1.91e-10	-6.63436	13.1613	-1.34702	DOWN	HMGCLL1	3-hydroxymethyl-3-methylglutaryl-CoA lyase like 1
210218_s_at	8.43e-08	1.58e-08	-5.83817	8.86769	-1.34679	DOWN	BMS1P20	BMS1, ribosome biogenesis factor pseudogene 20
208628_s_at	3.32e-25	1.79e-27	-12.2459	51.7072	-1.34677	DOWN	GFAP	glial fibrillary acidic protein
1555772_a_at	6.03e-08	1.11e-08	-5.90529	9.21384	-1.34665	DOWN	MAPK8	mitogen-activated protein kinase 8
203704_s_at	3.65e-20	8.38e-22	-10.5327	38.8332	-1.3466	DOWN	KNTC1	kinetochore associated 1
215708_s_at	4.22e-13	3.67e-14	-8.02284	21.5316	-1.34655	DOWN	SZRD1	SUZ RNA binding domain containing 1
225879_at	4.68e-17	2.13e-18	-9.45355	31.1128	-1.34634	DOWN	B3GALT2	beta-1,3-galactosyltransferase 2
200797_s_at	2.08e-23	2e-25	-11.6361	47.0542	-1.34576	DOWN	ZC3HAV1	zinc finger CCCH-type containing, antiviral 1
202856_s_at	3.37e-09	5.15e-10	-6.46175	12.1966	-1.34561	DOWN	LINC00507	long intergenic non-protein coding RNA 507
204670_x_at	6.05e-11	7.2e-12	-7.18618	16.3629	-1.34483	DOWN	SERPINI1	serpin family I member 1
209909_s_at	2.31e-09	3.46e-10	-6.53169	12.5853	-1.34476	DOWN	C1orf204	chromosome 1 open reading frame 204
212575_at	0.000603	0.00021	-3.761	-0.217402	-1.34466	DOWN	CLCN4	chloride voltage-gated channel 4
226401_at	1.41e-11	1.52e-12	-7.43884	17.8857	-1.34453	DOWN	CPEB3	cytoplasmic polyadenylation element binding protein 3
203422_at	2.11e-24	1.51e-26	-11.9712	49.6031	-1.34443	DOWN	VSIG4	V-set and immunoglobulin domain containing 4
238920_at	3.21e-09	4.88e-10	-6.47118	12.2488	-1.34364	DOWN	DOC2A	double C2 domain alpha
212937_s_at	1.57e-05	4.14e-06	-4.70569	3.50527	-1.34355	DOWN	C1R	complement C1r subcomponent
205641_s_at	5.74e-21	1.08e-22	-10.8069	40.8486	-1.34346	DOWN	IDH3A	isocitrate dehydrogenase 3 (NAD(+)) alpha
228729_at	7.02e-08	1.3e-08	-5.87507	9.05763	-1.34326	DOWN	H2AFV	H2A histone family member V
226029_at	4.64e-14	3.49e-15	-8.37948	23.8389	-1.34318	DOWN	PRKAR1B	protein kinase cAMP-dependent type I regulatory subunit beta
215127_s_at	2.61e-17	1.13e-18	-9.54303	31.7386	-1.34284	DOWN	SRSF3	serine and arginine rich splicing factor 3
227019_at	5.39e-13	4.76e-14	-7.98272	21.2757	-1.34245	DOWN	C1orf112	chromosome 1 open reading frame 112
206851_at	1.6e-07	3.13e-08	-5.70862	8.20814	-1.34203	DOWN	SCAI	suppressor of cancer cell invasion
236347_at	1.04e-12	9.57e-14	-7.87492	20.5921	-1.3417	DOWN	SGPP2	sphingosine-1-phosphate phosphatase 2
222958_s_at	6.45e-09	1.03e-09	-6.33936	11.5237	-1.34124	DOWN	CMTM6	CKLF like MARVEL transmembrane domain containing 6
241769_at	5.65e-12	5.75e-13	-7.59363	18.8353	-1.3412	DOWN	CAMK2A	calcium/calmodulin dependent protein kinase II alpha
205141_at	3.93e-11	4.54e-12	-7.2615	16.8133	-1.34109	DOWN	PPP4R4	protein phosphatase 4 regulatory subunit 4
1552661_at	0.00242	0.000952	-3.3429	-1.62801	-1.34104	DOWN	OXLD1	oxidoreductase like domain containing 1
214853_s_at	3.6e-13	3.11e-14	-8.04806	21.6928	-1.34094	DOWN	NRSN1	neurensin 1
239680_at	2.38e-10	3.1e-11	-6.94407	14.9367	-1.3403	DOWN	UNC5D	unc-5 netrin receptor D
217867_x_at	4.95e-13	4.35e-14	-7.99678	21.3653	-1.34016	DOWN	TRIM47	tripartite motif containing 47
213905_x_at	1.84e-10	2.35e-11	-6.99047	15.2075	-1.33957	DOWN	OLA1	Obg-like ATPase 1
207370_at	2.47e-06	5.75e-07	-5.12859	5.39876	-1.33854	DOWN	CDK5	cyclin dependent kinase 5
232958_at	2.18e-07	4.34e-08	-5.64573	7.89212	-1.33847	DOWN	SYNE1	spectrin repeat containing nuclear envelope protein 1
219888_at	1.57e-07	3.06e-08	-5.71309	8.23074	-1.3381	DOWN	GNAS	GNAS complex locus
207169_x_at	6.78e-23	7.59e-25	-11.4621	45.7399	-1.33808	DOWN	MPZL1	myelin protein zero like 1
1554608_at	1.14e-09	1.63e-10	-6.66209	13.318	-1.33804	DOWN	LRRC7	leucine rich repeat containing 7
221926_s_at	1.01e-05	2.59e-06	-4.80838	3.95264	-1.33665	DOWN	KIF1B	kinesin family member 1B
239921_at	7.29e-06	1.83e-06	-4.88428	4.28845	-1.33648	DOWN	ZNF540	zinc finger protein 540
225765_at	2.18e-23	2.1e-25	-11.6298	47.0065	-1.33641	DOWN	C6orf136	chromosome 6 open reading frame 136
203425_s_at	7.97e-09	1.29e-09	-6.29865	11.3019	-1.33592	DOWN	VGLL4	vestigial like family member 4
201461_s_at	8.54e-17	4.07e-18	-9.36223	30.477	-1.3359	DOWN	ICA1	islet cell autoantigen 1
213460_x_at	2.69e-19	7.66e-21	-10.2331	36.6537	-1.33514	DOWN	TBX2	T-box 2
217834_s_at	1.25e-19	3.3e-21	-10.3477	37.4842	-1.33508	DOWN	ZBTB20	zinc finger and BTB domain containing 20
213728_at	2.73e-11	3.08e-12	-7.32462	17.193	-1.33425	DOWN	DTYMK	deoxythymidylate kinase
206111_at	8.72e-10	1.23e-10	-6.71088	13.5947	-1.33418	DOWN	FBRSL1	fibrosin like 1
220291_at	1.45e-05	3.8e-06	-4.72434	3.58592	-1.33361	DOWN	NLK	nemo like kinase
200968_s_at	2.05e-19	5.68e-21	-10.2738	36.9488	-1.33335	DOWN	STAG3L2///STAG3L3///TRIM73	stromal antigen 3-like 2 (pseudogene)///stromal antigen 3-like 3 (pseudogene)///tripartite motif containing 73
231938_at	5.7e-09	9.01e-10	-6.3629	11.6524	-1.33317	DOWN	ATP2B3	ATPase plasma membrane Ca2+ transporting 3
1560760_s_at	0.00341	0.00139	-3.23295	-1.97377	-1.33294	DOWN	MAPK10	mitogen-activated protein kinase 10
210594_x_at	4.6e-18	1.69e-19	-9.80785	33.6067	-1.33253	DOWN	LOC401442	uncharacterized LOC401442
208613_s_at	6.78e-10	9.38e-11	-6.75672	13.856	-1.332	DOWN	LMO7	LIM domain 7
1559034_at	7.26e-08	1.35e-08	-5.86831	9.02276	-1.33183	DOWN	RELA	RELA proto-oncogene, NF-kB subunit
224400_s_at	3.86e-05	1.09e-05	-4.48803	2.58406	-1.33178	DOWN	CD58	CD58 molecule
230212_at	2.7e-12	2.64e-13	-7.71646	19.5975	-1.33143	DOWN	CFI	complement factor I
1553984_s_at	4.64e-23	4.95e-25	-11.518	46.1613	-1.33137	DOWN	DLGAP2	DLG associated protein 2
203976_s_at	1.41e-09	2.05e-10	-6.62262	13.0951	-1.33111	DOWN	RIMS2	regulating synaptic membrane exocytosis 2
225911_at	2.43e-06	5.67e-07	-5.13136	5.4116	-1.33092	DOWN	GABRG1	gamma-aminobutyric acid type A receptor gamma1 subunit
200943_at	5.16e-22	7.32e-24	-11.1644	43.5053	-1.33057	DOWN	TBX2	T-box 2
200796_s_at	2.96e-08	5.19e-09	-6.04625	9.95054	-1.33027	DOWN	ZYX	zyxin
228290_at	1.37e-10	1.72e-11	-7.04256	15.5129	-1.33027	DOWN	SCN8A	sodium voltage-gated channel alpha subunit 8
210239_at	2.15e-06	4.96e-07	-5.15896	5.53987	-1.33024	DOWN	C11orf87	chromosome 11 open reading frame 87
202282_at	2.67e-29	2.59e-32	-13.6596	62.7006	-1.32943	DOWN	RIN3	Ras and Rab interactor 3
207565_s_at	1.7e-14	1.19e-15	-8.53946	24.8924	-1.32921	DOWN	CCBE1	collagen and calcium binding EGF domains 1
204949_at	2.51e-09	3.77e-10	-6.51649	12.5006	-1.32894	DOWN	PAK3	p21 (RAC1) activated kinase 3
223489_x_at	3.56e-07	7.33e-08	-5.54368	7.3851	-1.32876	DOWN	NEGR1	neuronal growth regulator 1
241612_at	2.71e-06	6.35e-07	-5.10793	5.30316	-1.32869	DOWN	ATOH7	atonal bHLH transcription factor 7
1563513_at	8.29e-09	1.35e-09	-6.29099	11.2603	-1.32846	DOWN	HECW2	HECT, C2 and WW domain containing E3 ubiquitin protein ligase 2
221081_s_at	2.3e-08	3.97e-09	-6.09538	10.2103	-1.32836	DOWN	VCAN	versican
232365_at	1e-12	9.2e-14	-7.88094	20.6301	-1.32767	DOWN	CKMT2-AS1	CKMT2 antisense RNA 1
1559352_a_at	3.83e-10	5.12e-11	-6.85961	14.447	-1.32763	DOWN	DDHD2	DDHD domain containing 2
211336_x_at	1.14e-05	2.93e-06	-4.78127	3.83374	-1.32745	DOWN	HAUS1	HAUS augmin like complex subunit 1
228442_at	6.1e-11	7.27e-12	-7.18445	16.3527	-1.32705	DOWN	LPCAT1	lysophosphatidylcholine acyltransferase 1
216526_x_at	2.7e-28	3.71e-31	-13.3246	60.0747	-1.32684	DOWN	SHMT2	serine hydroxymethyltransferase 2
232024_at	1.64e-11	1.78e-12	-7.41278	17.727	-1.32665	DOWN	DGKE	diacylglycerol kinase epsilon
204221_x_at	5.76e-07	1.22e-07	-5.44252	6.88967	-1.32583	DOWN	APOL6	apolipoprotein L6
221754_s_at	1.81e-08	3.08e-09	-6.14156	10.456	-1.3251	DOWN	HOMER3	homer scaffolding protein 3
238670_at	1.93e-14	1.37e-15	-8.51919	24.7583	-1.32509	DOWN	MAGT1	magnesium transporter 1
203140_at	8.16e-20	2.05e-21	-10.4119	37.951	-1.32467	DOWN	STAB1	stabilin 1
241241_at	2.39e-07	4.8e-08	-5.62638	7.79541	-1.32466	DOWN	ZBTB20	zinc finger and BTB domain containing 20
215464_s_at	1.88e-17	7.88e-19	-9.59336	32.0918	-1.3243	DOWN	HEMK1	HemK methyltransferase family member 1
223407_at	8.18e-20	2.06e-21	-10.4114	37.9477	-1.32411	DOWN	CREG2	cellular repressor of E1A stimulated genes 2
203243_s_at	1.76e-23	1.65e-25	-11.6613	47.2451	-1.32397	DOWN	S100A11	S100 calcium binding protein A11
1565868_at	3.34e-09	5.11e-10	-6.46319	12.2046	-1.32368	DOWN	TTC38	tetratricopeptide repeat domain 38
228264_at	9.46e-10	1.34e-10	-6.69619	13.5112	-1.32352	DOWN	FAM217B	family with sequence similarity 217 member B
227308_x_at	7.7e-15	5.11e-16	-8.66479	25.7255	-1.32344	DOWN	SERPINE1	serpin family E member 1
206722_s_at	5.83e-12	5.94e-13	-7.58849	18.8036	-1.32342	DOWN	SGIP1	SH3 domain GRB2 like endophilin interacting protein 1
206686_at	2.58e-05	7.04e-06	-4.58653	2.99639	-1.32316	DOWN	SYT1	synaptotagmin 1
210276_s_at	3.21e-20	7.27e-22	-10.5519	38.9732	-1.3224	DOWN	LOC101927137///ATP1A3	uncharacterized LOC101927137///ATPase Na+/K+ transporting subunit alpha 3
204463_s_at	1.92e-06	4.41e-07	-5.18329	5.65339	-1.32214	DOWN	SHMT2	serine hydroxymethyltransferase 2
229796_at	1.74e-06	3.96e-07	-5.2053	5.75648	-1.32189	DOWN	KCNA1	potassium voltage-gated channel subfamily A member 1
230763_at	3.57e-08	6.34e-09	-6.00923	9.75579	-1.32184	DOWN	SLC31A1	solute carrier family 31 member 1
208812_x_at	4.43e-27	1.19e-29	-12.8861	56.6554	-1.32165	DOWN	HRK	harakiri, BCL2 interacting protein
212488_at	3.85e-06	9.23e-07	-5.02952	4.94318	-1.32156	DOWN	AP1S2	adaptor related protein complex 1 sigma 2 subunit
218007_s_at	7.85e-27	2.3e-29	-12.8022	56.0033	-1.32131	DOWN	AMIGO1	adhesion molecule with Ig like domain 1
1562010_x_at	2.27e-08	3.92e-09	-6.09772	10.2228	-1.32118	DOWN	SSX2IP	SSX family member 2 interacting protein
204232_at	3.33e-13	2.86e-14	-8.06077	21.7742	-1.32087	DOWN	HLF	HLF, PAR bZIP transcription factor
215379_x_at	0.00476	0.00199	-3.1234	-2.30766	-1.32082	DOWN	SEZ6L2	seizure related 6 homolog like 2
205681_at	2.42e-06	5.64e-07	-5.13234	5.41613	-1.32067	DOWN	PLCL2	phospholipase C like 2
210889_s_at	5.42e-07	1.15e-07	-5.45527	6.95172	-1.32062	DOWN	LIMD1	LIM domains containing 1
219134_at	7.27e-12	7.5e-13	-7.55133	18.5745	-1.31893	DOWN	KSR2	kinase suppressor of ras 2
219837_s_at	2.23e-05	6.02e-06	-4.62172	3.1455	-1.31889	DOWN	SUCLG2	succinate-CoA ligase GDP-forming beta subunit
235985_at	1.08e-14	7.37e-16	-8.61092	25.3666	-1.31845	DOWN	SOAT1	sterol O-acyltransferase 1
201179_s_at	2.68e-18	9.43e-20	-9.88867	34.1815	-1.31662	DOWN	KCNAB2	potassium voltage-gated channel subfamily A regulatory beta subunit 2
235522_at	1.6e-10	2.02e-11	-7.01536	15.3533	-1.31658	DOWN	DRAM2	DNA damage regulated autophagy modulator 2
239091_at	9.84e-17	4.76e-18	-9.3401	30.3234	-1.3164	DOWN	LOC101928747///RBMX///SNORD61	uncharacterized LOC101928747///RNA binding motif protein, X-linked///small nucleolar RNA, C/D box 61
229997_at	9.29e-08	1.76e-08	-5.8185	8.76683	-1.31597	DOWN	CKAP2L	cytoskeleton associated protein 2 like
213556_at	9.48e-08	1.8e-08	-5.81443	8.74597	-1.31596	DOWN	PBX3	PBX homeobox 3
238063_at	5.69e-09	8.99e-10	-6.36326	11.6543	-1.31564	DOWN	THEMIS	thymocyte selection associated
1555875_at	1.53e-19	4.11e-21	-10.3176	37.2657	-1.31554	DOWN	S1PR3	sphingosine-1-phosphate receptor 3
223158_s_at	8.52e-15	5.69e-16	-8.64891	25.6196	-1.31552	DOWN	CALD1	caldesmon 1
217010_s_at	3.73e-08	6.64e-09	-6.0008	9.71159	-1.31544	DOWN	AP4S1	adaptor related protein complex 4 sigma 1 subunit
210146_x_at	3.24e-05	8.99e-06	-4.53107	2.76328	-1.31421	DOWN	CMTM4	CKLF like MARVEL transmembrane domain containing 4
1557852_at	0.000897	0.000323	-3.64513	-0.623367	-1.3136	DOWN	SAMD9L	sterile alpha motif domain containing 9 like
226872_at	2.94e-15	1.83e-16	-8.81553	26.7361	-1.31303	DOWN	TNFRSF10B	TNF receptor superfamily member 10b
212334_at	6.44e-23	7.16e-25	-11.4697	45.7969	-1.31284	DOWN	HS6ST3	heparan sulfate 6-O-sulfotransferase 3
226088_at	1.02e-06	2.24e-07	-5.32112	6.30471	-1.31276	DOWN	CDYL2	chromodomain Y-like 2
214059_at	7.13e-12	7.35e-13	-7.55459	18.5946	-1.31256	DOWN	KIF18A	kinesin family member 18A
220789_s_at	8.56e-10	1.2e-10	-6.71444	13.615	-1.31184	DOWN	FGF13	fibroblast growth factor 13
201180_s_at	7.91e-28	1.45e-30	-13.1528	58.7324	-1.31168	DOWN	PACSIN1	protein kinase C and casein kinase substrate in neurons 1
214981_at	0.00366	0.0015	-3.21011	-2.04426	-1.31102	DOWN	MEAF6	MYST/Esa1 associated factor 6
203918_at	1.66e-13	1.36e-14	-8.1743	22.5043	-1.31082	DOWN	SNHG1///SNORD22///SNORD25///SNORD26///SNORD27///SNORD28///SNORD30///SNORD31///SNORD29	small nucleolar RNA host gene 1///small nucleolar RNA, C/D box 22///small nucleolar RNA, C/D box 25///small nucleolar RNA, C/D box 26///small nucleolar RNA, C/D box 27///small nucleolar RNA, C/D box 28///small nucleolar RNA, C/D box 30///small nucleolar RNA, C/D box 31///small nucleolar RNA, C/D box 29
229357_at	1.85e-09	2.73e-10	-6.57297	12.8161	-1.31001	DOWN	CDKN2C	cyclin dependent kinase inhibitor 2C
206026_s_at	3.96e-07	8.21e-08	-5.52144	7.27557	-1.31001	DOWN	RBCK1	RANBP2-type and C3HC4-type zinc finger containing 1
226353_at	1.05e-19	2.72e-21	-10.3739	37.675	-1.30919	DOWN	TBC1D30	TBC1 domain family member 30
212268_at	8.36e-09	1.36e-09	-6.28934	11.2513	-1.30902	DOWN	HABP4	hyaluronan binding protein 4
216320_x_at	3.35e-12	3.31e-13	-7.68086	19.3758	-1.30827	DOWN	CALY	calcyon neuron specific vesicular protein
236429_at	6.28e-10	8.65e-11	-6.77058	13.9352	-1.30707	DOWN	STEAP3	STEAP3 metalloreductase
1556989_at	2.03e-08	3.48e-09	-6.1194	10.338	-1.30683	DOWN	PDLIM7	PDZ and LIM domain 7
238317_x_at	2.34e-05	6.34e-06	-4.61023	3.09673	-1.3067	DOWN	LOC101928615///FNDC3B	uncharacterized LOC101928615///fibronectin type III domain containing 3B
209140_x_at	1.18e-24	7.7e-27	-12.0581	50.2673	-1.30656	DOWN	CCDC92	coiled-coil domain containing 92
235159_at	5.37e-18	2.01e-19	-9.78368	33.4353	-1.30635	DOWN	CEP135	centrosomal protein 135
201058_s_at	2.32e-05	6.29e-06	-4.61217	3.10494	-1.30474	DOWN	DPP3	dipeptidyl peptidase 3
213506_at	4.32e-05	1.22e-05	-4.46048	2.47013	-1.30456	DOWN	LPL	lipoprotein lipase
202871_at	1.62e-14	1.13e-15	-8.54739	24.945	-1.30445	DOWN	PFN1	profilin 1
212775_at	1.21e-17	4.89e-19	-9.66021	32.5623	-1.30306	DOWN	CACNA1B	calcium voltage-gated channel subunit alpha1 B
1559565_x_at	3.84e-08	6.86e-09	-5.99478	9.68003	-1.30282	DOWN	XRN2	5'-3' exoribonuclease 2
230258_at	1.11e-10	1.37e-11	-7.07984	15.7325	-1.30271	DOWN	C11orf87	chromosome 11 open reading frame 87
33304_at	2.35e-15	1.44e-16	-8.85054	26.9722	-1.3025	DOWN	ADCY1	adenylate cyclase 1
200827_at	7.28e-19	2.28e-20	-10.0841	35.5799	-1.30232	DOWN	KIF4A	kinesin family member 4A
207373_at	0.00101	0.000368	-3.61031	-0.743109	-1.30218	DOWN	NAP1L3	nucleosome assembly protein 1 like 3
224972_at	2.18e-23	2.11e-25	-11.6291	47.0014	-1.3007	DOWN	CACNA1E	calcium voltage-gated channel subunit alpha1 E
230472_at	0.00113	0.000417	-3.57567	-0.861217	-1.30036	DOWN	NUPR1	nuclear protein 1, transcriptional regulator
213139_at	1.76e-07	3.47e-08	-5.68899	8.10924	-1.30016	DOWN	LRRC8B	leucine rich repeat containing 8 family member B
227610_at	1.06e-10	1.31e-11	-7.08772	15.779	-1.30012	DOWN	HTR5A	5-hydroxytryptamine receptor 5A
243745_at	2.44e-14	1.76e-15	-8.4819	24.5121	-1.29988	DOWN	ATP8A2	ATPase phospholipid transporting 8A2
218802_at	8.88e-14	6.95e-15	-8.27601	23.1635	-1.29985	DOWN	CARD8	caspase recruitment domain family member 8
1555680_a_at	6.78e-07	1.46e-07	-5.40787	6.72166	-1.29937	DOWN	TTBK2	tau tubulin kinase 2
206314_at	1.11e-15	6.44e-17	-8.96697	27.7608	-1.29905	DOWN	NTRK2	neurotrophic receptor tyrosine kinase 2
207419_s_at	2.19e-05	5.9e-06	-4.62637	3.16531	-1.29892	DOWN	MADD	MAP kinase activating death domain
203418_at	6.8e-09	1.09e-09	-6.32902	11.4672	-1.2989	DOWN	GABBR2	gamma-aminobutyric acid type B receptor subunit 2
205902_at	0.00144	0.00054	-3.50423	-1.10156	-1.29856	DOWN	FAM13C	family with sequence similarity 13 member C
221245_s_at	7.96e-11	9.63e-12	-7.13829	16.0783	-1.29833	DOWN	GAS2L3	growth arrest specific 2 like 3
212918_at	1.08e-21	1.7e-23	-11.0529	42.6735	-1.2983	DOWN	NPY	neuropeptide Y
219261_at	8.59e-20	2.17e-21	-10.4044	37.8965	-1.29821	DOWN	CHI3L1	chitinase 3 like 1
215399_s_at	8.3e-13	7.53e-14	-7.91193	20.8262	-1.29779	DOWN	PLCB1	phospholipase C beta 1
216952_s_at	2.68e-13	2.27e-14	-8.09655	22.0037	-1.29746	DOWN	PTPN5	protein tyrosine phosphatase, non-receptor type 5
243222_at	7.82e-07	1.7e-07	-5.3771	6.57315	-1.29732	DOWN	HDAC1	histone deacetylase 1
203496_s_at	6.71e-05	1.96e-05	-4.3499	2.01878	-1.29714	DOWN	PLAU	plasminogen activator, urokinase
214244_s_at	2.33e-13	1.95e-14	-8.11921	22.1493	-1.2968	DOWN	WWTR1	WW domain containing transcription regulator 1
214563_at	9.1e-10	1.28e-10	-6.70308	13.5504	-1.29668	DOWN	KIAA1549L	KIAA1549 like
208982_at	5.93e-14	4.52e-15	-8.34071	23.5852	-1.29647	DOWN	FEZF2	FEZ family zinc finger 2
209736_at	2.27e-14	1.63e-15	-8.49358	24.5891	-1.29625	DOWN	STXBP6	syntaxin binding protein 6
38241_at	4.13e-17	1.86e-18	-9.4725	31.245	-1.29591	DOWN	KIF14	kinesin family member 14
200757_s_at	5.62e-17	2.6e-18	-9.42577	30.919	-1.29571	DOWN	GPR83	G protein-coupled receptor 83
201809_s_at	2.94e-14	2.15e-15	-8.45196	24.3148	-1.29471	DOWN	KCNAB2	potassium voltage-gated channel subfamily A regulatory beta subunit 2
224463_s_at	1.78e-05	4.74e-06	-4.67539	3.37483	-1.29449	DOWN	OBSL1	obscurin like 1
243874_at	1.79e-09	2.63e-10	-6.57891	12.8494	-1.2939	DOWN	CAPG	capping actin protein, gelsolin like
203780_at	1.71e-08	2.92e-09	-6.15174	10.5104	-1.29367	DOWN	LIMA1	LIM domain and actin binding 1
216207_x_at	8.27e-06	2.09e-06	-4.85528	4.15961	-1.29362	DOWN	ZAK	sterile alpha motif and leucine zipper containing kinase AZK
227833_s_at	1.5e-12	1.41e-13	-7.81428	20.21	-1.29332	DOWN	GDF15	growth differentiation factor 15
235104_at	7.01e-07	1.51e-07	-5.40058	6.68639	-1.29324	DOWN	WLS	wntless Wnt ligand secretion mediator
243115_at	5.4e-08	9.86e-09	-5.92726	9.32778	-1.29297	DOWN	KIAA1324	KIAA1324
203344_s_at	7.92e-19	2.49e-20	-10.0719	35.4923	-1.29256	DOWN	AKT2	AKT serine/threonine kinase 2
238474_at	6.49e-07	1.39e-07	-5.41694	6.76554	-1.29239	DOWN	RPL12	ribosomal protein L12
205539_at	5.16e-09	8.1e-10	-6.38179	11.7559	-1.29213	DOWN	SV2B	synaptic vesicle glycoprotein 2B
217542_at	1.14e-05	2.93e-06	-4.78159	3.83515	-1.29195	DOWN	CNTNAP2	contactin associated protein-like 2
223454_at	2.59e-18	9.08e-20	-9.89385	34.2184	-1.29175	DOWN	MS4A6A	membrane spanning 4-domains A6A
237815_at	6.26e-06	1.55e-06	-4.91887	4.44292	-1.29102	DOWN	2004-03-01	membrane associated ring-CH-type finger 4
236251_at	8.66e-18	3.37e-19	-9.71191	32.9272	-1.29058	DOWN	SSBP3	single stranded DNA binding protein 3
220147_s_at	1.06e-15	6.09e-17	-8.97498	27.8153	-1.29025	DOWN	CRTAC1	cartilage acidic protein 1
218880_at	2.35e-07	4.7e-08	-5.63013	7.81417	-1.28992	DOWN	PAK3	p21 (RAC1) activated kinase 3
223922_x_at	4.71e-14	3.55e-15	-8.37706	23.823	-1.2898	DOWN	IL12RB2	interleukin 12 receptor subunit beta 2
201204_s_at	2.97e-18	1.05e-19	-9.87315	34.071	-1.28832	DOWN	CAMKK1	calcium/calmodulin dependent protein kinase kinase 1
218822_s_at	4.87e-15	3.14e-16	-8.7363	26.2037	-1.28819	DOWN	C1QTNF4	C1q and tumor necrosis factor related protein 4
206601_s_at	0.000142	4.4e-05	-4.15694	1.25472	-1.28819	DOWN	SRPX	sushi repeat containing protein, X-linked
215006_at	1.01e-14	6.85e-16	-8.62172	25.4384	-1.28806	DOWN	AEBP1	AE binding protein 1
228038_at	2.79e-15	1.72e-16	-8.82398	26.7931	-1.28797	DOWN	SHMT2	serine hydroxymethyltransferase 2
211121_s_at	1.77e-12	1.68e-13	-7.78726	20.0404	-1.28761	DOWN	LINC00936	long intergenic non-protein coding RNA 936
209359_x_at	8.88e-10	1.25e-10	-6.70759	13.576	-1.287	DOWN	DLG2	discs large MAGUK scaffold protein 2
218075_at	1.67e-14	1.17e-15	-8.54235	24.9115	-1.28663	DOWN	GOLIM4	golgi integral membrane protein 4
1562307_at	4.36e-06	1.06e-06	-5.001	4.81334	-1.28501	DOWN	MRPS23	mitochondrial ribosomal protein S23
224283_x_at	8.42e-11	1.02e-11	-7.12853	16.0204	-1.28443	DOWN	BTN3A2	butyrophilin subfamily 3 member A2
235884_at	8.52e-13	7.75e-14	-7.9075	20.7981	-1.2837	DOWN	UQCRB	ubiquinol-cytochrome c reductase binding protein
210756_s_at	3.16e-12	3.11e-13	-7.69054	19.436	-1.28353	DOWN	LY6H	lymphocyte antigen 6 complex, locus H
208626_s_at	5.93e-20	1.43e-21	-10.4608	38.308	-1.28343	DOWN	SIPA1L1	signal induced proliferation associated 1 like 1
210089_s_at	1.54e-06	3.49e-07	-5.23147	5.87949	-1.2833	DOWN	SNORA70///RPL10	small nucleolar RNA, H/ACA box 70///ribosomal protein L10
236988_x_at	0.000178	5.6e-05	-4.09748	1.02537	-1.28281	DOWN	HLA-G	major histocompatibility complex, class I, G
243087_at	0.000279	9.09e-05	-3.9767	0.56845	-1.28243	DOWN	ANK3	ankyrin 3, node of Ranvier (ankyrin G)
222719_s_at	5.91e-08	1.08e-08	-5.90935	9.23487	-1.28236	DOWN	FOXM1	forkhead box M1
243558_at	2.18e-05	5.89e-06	-4.62669	3.16665	-1.28219	DOWN	DDX60L	DEAD-box helicase 60-like
202935_s_at	4.41e-10	5.96e-11	-6.83375	14.2979	-1.28188	DOWN	HJURP	Holliday junction recognition protein
214692_s_at	2.16e-10	2.78e-11	-6.96208	15.0417	-1.28157	DOWN	KIF5A	kinesin family member 5A
222293_at	4.54e-10	6.15e-11	-6.82864	14.2685	-1.2814	DOWN	THRB	thyroid hormone receptor beta
215517_at	9.76e-09	1.6e-09	-6.25977	11.0911	-1.28127	DOWN	HS6ST3	heparan sulfate 6-O-sulfotransferase 3
219019_at	9.24e-06	2.35e-06	-4.82947	4.04551	-1.28113	DOWN	JAKMIP1	janus kinase and microtubule interacting protein 1
211013_x_at	3.56e-07	7.31e-08	-5.54409	7.3871	-1.28016	DOWN	TGFBI	transforming growth factor beta induced
200905_x_at	3.14e-20	7.09e-22	-10.5552	38.9977	-1.2801	DOWN	MIR7-3HG	MIR7-3 host gene
228488_at	4.31e-16	2.34e-17	-9.11294	28.757	-1.27991	DOWN	NEGR1	neuronal growth regulator 1
238748_at	3.87e-06	9.29e-07	-5.02828	4.93752	-1.27972	DOWN	PPIC	peptidylprolyl isomerase C
240014_at	3.02e-08	5.3e-09	-6.04225	9.92943	-1.2791	DOWN	KDELR2	KDEL endoplasmic reticulum protein retention receptor 2
203676_at	9.83e-09	1.62e-09	-6.2585	11.0842	-1.2783	DOWN	HOMER3	homer scaffolding protein 3
202957_at	5.63e-12	5.72e-13	-7.5944	18.84	-1.27789	DOWN	ZXDC	ZXD family zinc finger C
227703_s_at	8.1e-10	1.13e-10	-6.72452	13.6723	-1.27778	DOWN	PRIM2	primase (DNA) subunit 2
224783_at	3.23e-18	1.15e-19	-9.86101	33.9846	-1.27773	DOWN	ELAVL2	ELAV like neuron-specific RNA binding protein 2
205844_at	3.37e-07	6.9e-08	-5.55554	7.44363	-1.27762	DOWN	SLAMF8	SLAM family member 8
240846_at	1.75e-16	8.89e-18	-9.25114	29.7077	-1.27762	DOWN	COX4I2	cytochrome c oxidase subunit 4I2
223993_s_at	4.25e-21	7.75e-23	-10.8516	41.1789	-1.27722	DOWN	NMNAT2	nicotinamide nucleotide adenylyltransferase 2
233427_x_at	1.39e-08	2.33e-09	-6.19267	10.7295	-1.27658	DOWN	PDIA4	protein disulfide isomerase family A member 4
1559450_at	7.15e-10	9.91e-11	-6.74731	13.8023	-1.27642	DOWN	SORBS2	sorbin and SH3 domain containing 2
223451_s_at	2.33e-22	2.97e-24	-11.2832	44.3943	-1.27614	DOWN	KIAA0319	KIAA0319
242191_at	3.37e-20	7.69e-22	-10.5444	38.9185	-1.27598	DOWN	NECTIN1	nectin cell adhesion molecule 1
213660_s_at	8.65e-12	9.02e-13	-7.52199	18.3942	-1.2754	DOWN	SPIDR	scaffolding protein involved in DNA repair
229605_at	1.07e-06	2.36e-07	-5.31057	6.25436	-1.2751	DOWN	COPG2IT1	COPG2 imprinted transcript 1 (non-protein coding)
209987_s_at	0.000198	6.28e-05	-4.06899	0.916508	-1.27491	DOWN	CHRM3	cholinergic receptor muscarinic 3
209539_at	1.06e-24	6.83e-27	-12.0736	50.3859	-1.27439	DOWN	RYR2	ryanodine receptor 2
213160_at	1.09e-06	2.43e-07	-5.30519	6.22872	-1.27437	DOWN	ZDHHC8	zinc finger DHHC-type containing 8
213293_s_at	9.71e-14	7.66e-15	-8.26129	23.0678	-1.27425	DOWN	KCNJ3	potassium voltage-gated channel subfamily J member 3
210876_at	3.86e-08	6.89e-09	-5.99389	9.67533	-1.27416	DOWN	P2RX5-TAX1BP3///TAX1BP3///P2RX5	P2RX5-TAX1BP3 readthrough (NMD candidate)///Tax1 binding protein 3///purinergic receptor P2X 5
205304_s_at	3.98e-09	6.15e-10	-6.4305	12.0239	-1.27369	DOWN	SURF4	surfeit 4
239757_at	1.04e-08	1.71e-09	-6.248	11.0274	-1.27337	DOWN	INPP5J	inositol polyphosphate-5-phosphatase J
201954_at	5.4e-14	4.1e-15	-8.35553	23.6821	-1.27334	DOWN	CACNB3	calcium voltage-gated channel auxiliary subunit beta 3
1558397_at	3.45e-08	6.1e-09	-6.01641	9.79346	-1.27328	DOWN	SLC17A7	solute carrier family 17 member 7
209356_x_at	4.25e-13	3.7e-14	-8.02147	21.5228	-1.27293	DOWN	C1orf21	chromosome 1 open reading frame 21
227016_at	3.8e-05	1.07e-05	-4.4922	2.60138	-1.27285	DOWN	FRMPD4	FERM and PDZ domain containing 4
234989_at	2.77e-17	1.2e-18	-9.53396	31.675	-1.27241	DOWN	EFHD2	EF-hand domain family member D2
235206_at	3.92e-08	7.01e-09	-5.99072	9.65873	-1.27036	DOWN	DCTN1-AS1	DCTN1 antisense RNA 1
208795_s_at	7.56e-20	1.88e-21	-10.4234	38.0352	-1.27026	DOWN	CNTN3	contactin 3
209463_s_at	4.75e-12	4.79e-13	-7.62264	19.0146	-1.27025	DOWN	STXBP5L	syntaxin binding protein 5 like
203362_s_at	4.6e-09	7.17e-10	-6.40332	11.8742	-1.27024	DOWN	POLI	DNA polymerase iota
230746_s_at	0.000254	8.21e-05	-4.00228	0.664195	-1.27006	DOWN	IMPDH2	inosine monophosphate dehydrogenase 2
201587_s_at	7.24e-26	3.02e-28	-12.4739	53.4623	-1.26999	DOWN	MSH5-SAPCD1///SAPCD1	MSH5-SAPCD1 readthrough (NMD candidate)///suppressor APC domain containing 1
218708_at	8.16e-19	2.58e-20	-10.0672	35.4587	-1.26999	DOWN	TOLLIP	toll interacting protein
206012_at	6.82e-08	1.26e-08	-5.88066	9.08646	-1.26962	DOWN	TNNT1	troponin T1, slow skeletal type
232693_s_at	1.2e-09	1.72e-10	-6.65233	13.2627	-1.26957	DOWN	NLRC5	NLR family CARD domain containing 5
241942_at	0.000179	5.66e-05	-4.09511	1.01627	-1.26934	DOWN	ANGPTL2	angiopoietin like 2
217624_at	2.35e-05	6.38e-06	-4.60897	3.09136	-1.26924	DOWN	LOC100506731	uncharacterized LOC100506731
210151_s_at	5.36e-09	8.44e-10	-6.37444	11.7156	-1.26905	DOWN	HLF	HLF, PAR bZIP transcription factor
227645_at	9.05e-10	1.28e-10	-6.70417	13.5566	-1.26893	DOWN	PLEKHG2	pleckstrin homology and RhoGEF domain containing G2
212020_s_at	1.88e-12	1.8e-13	-7.77683	19.975	-1.26881	DOWN	HMGCR	3-hydroxy-3-methylglutaryl-CoA reductase
225245_x_at	1.42e-12	1.33e-13	-7.82337	20.2672	-1.26848	DOWN	RBP4	retinol binding protein 4
212913_at	2.08e-17	8.83e-19	-9.57742	31.9799	-1.26832	DOWN	ABLIM2	actin binding LIM protein family member 2
227295_at	9.98e-17	4.83e-18	-9.33775	30.3071	-1.2681	DOWN	BEX5	brain expressed X-linked 5
205729_at	1.05e-08	1.73e-09	-6.24602	11.0168	-1.26807	DOWN	ADARB1	adenosine deaminase, RNA specific B1
204425_at	3.19e-08	5.61e-09	-6.03184	9.87462	-1.26776	DOWN	KCNB1	potassium voltage-gated channel subfamily B member 1
210041_s_at	1.48e-11	1.6e-12	-7.4298	17.8306	-1.26718	DOWN	DBI	diazepam binding inhibitor, acyl-CoA binding protein
204588_s_at	5.24e-21	9.74e-23	-10.8211	40.9538	-1.26696	DOWN	ZBTB20	zinc finger and BTB domain containing 20
226474_at	2.1e-17	8.9e-19	-9.57636	31.9724	-1.26689	DOWN	TMEM200A	transmembrane protein 200A
1558620_at	1.34e-25	6.16e-28	-12.3826	52.7587	-1.2664	DOWN	CAMK2B	calcium/calmodulin dependent protein kinase II beta
232406_at	8.72e-16	4.96e-17	-9.00467	28.0173	-1.26613	DOWN	SAMD9	sterile alpha motif domain containing 9
210090_at	0.000278	9.05e-05	-3.97782	0.572632	-1.26602	DOWN	RRM2	ribonucleotide reductase regulatory subunit M2
229795_at	1.87e-13	1.54e-14	-8.15523	22.3813	-1.26583	DOWN	RTP4	receptor transporter protein 4
209596_at	4.64e-06	1.13e-06	-4.98696	4.74966	-1.26577	DOWN	FXR1	FMR1 autosomal homolog 1
218639_s_at	1.7e-17	7.06e-19	-9.6087	32.1997	-1.26566	DOWN	OPCML	opioid binding protein/cell adhesion molecule like
209487_at	5.36e-09	8.44e-10	-6.37439	11.7153	-1.26541	DOWN	CASP1	caspase 1
222921_s_at	9.38e-11	1.15e-11	-7.10952	15.9078	-1.26515	DOWN	ZNF385B	zinc finger protein 385B
210678_s_at	2.5e-13	2.11e-14	-8.1078	22.0759	-1.26502	DOWN	TBX2	T-box 2
218959_at	4.77e-06	1.16e-06	-4.98094	4.72241	-1.26486	DOWN	PWAR6	Prader Willi/Angelman region RNA 6
209124_at	4.63e-20	1.09e-21	-10.4968	38.5707	-1.2647	DOWN	GPX7	glutathione peroxidase 7
235609_at	1.06e-09	1.51e-10	-6.67528	13.3926	-1.26403	DOWN	KCNH3	potassium voltage-gated channel subfamily H member 3
209788_s_at	6.38e-09	1.02e-09	-6.34137	11.5346	-1.26371	DOWN	UACA	uveal autoantigen with coiled-coil domains and ankyrin repeats
1556357_s_at	2.85e-05	7.83e-06	-4.56241	2.89471	-1.26362	DOWN	GRM2	glutamate metabotropic receptor 2
207357_s_at	3.36e-12	3.33e-13	-7.67995	19.3701	-1.26331	DOWN	GRM1	glutamate metabotropic receptor 1
226032_at	2.49e-21	4.31e-23	-10.9298	41.7584	-1.26293	DOWN	DNAJC6	DnaJ heat shock protein family (Hsp40) member C6
239605_x_at	2.2e-05	5.93e-06	-4.62533	3.16088	-1.2627	DOWN	ZNF706	zinc finger protein 706
220469_at	2.1e-06	4.85e-07	-5.16388	5.56279	-1.26257	DOWN	GRM3	glutamate metabotropic receptor 3
209154_at	1.28e-20	2.65e-22	-10.6873	39.9668	-1.26237	DOWN	GABRB2	gamma-aminobutyric acid type A receptor beta2 subunit
211990_at	1.29e-09	1.87e-10	-6.63861	13.1853	-1.26184	DOWN	RBMS1	RNA binding motif single stranded interacting protein 1
1558409_at	1.33e-12	1.24e-13	-7.83464	20.3382	-1.26123	DOWN	PAK3	p21 (RAC1) activated kinase 3
203324_s_at	5.61e-07	1.19e-07	-5.44831	6.91783	-1.26076	DOWN	GABRB3	gamma-aminobutyric acid type A receptor beta3 subunit
225799_at	1.21e-07	2.33e-08	-5.76541	8.49589	-1.26002	DOWN	CNTNAP2	contactin associated protein-like 2
203760_s_at	9.01e-08	1.7e-08	-5.82471	8.79865	-1.25952	DOWN	EIF4E3	eukaryotic translation initiation factor 4E family member 3
219119_at	9.63e-23	1.13e-24	-11.4103	45.3495	-1.25893	DOWN	DGKE	diacylglycerol kinase epsilon
236882_at	3.44e-11	3.94e-12	-7.28445	16.9511	-1.25874	DOWN	JAZF1-AS1	JAZF1 antisense RNA 1
236017_at	8.14e-12	8.46e-13	-7.53232	18.4576	-1.25847	DOWN	SKA2	spindle and kinetochore associated complex subunit 2
225297_at	6.01e-18	2.27e-19	-9.7672	33.3184	-1.25843	DOWN	MIR612///NEAT1	microRNA 612///nuclear paraspeckle assembly transcript 1 (non-protein coding)
244350_at	2.16e-11	2.4e-12	-7.36513	17.4379	-1.25829	DOWN	SZRD1	SUZ RNA binding domain containing 1
210416_s_at	4.25e-11	4.93e-12	-7.248	16.7324	-1.25827	DOWN	HNRNPUL2-BSCL2///BSCL2	HNRNPUL2-BSCL2 readthrough (NMD candidate)///BSCL2, seipin lipid droplet biogenesis associated
210852_s_at	6.21e-23	6.89e-25	-11.4747	45.8348	-1.258	DOWN	INPP5A	inositol polyphosphate-5-phosphatase A
219703_at	1.84e-16	9.42e-18	-9.243	29.6515	-1.25794	DOWN	EDEM2	ER degradation enhancing alpha-mannosidase like protein 2
205364_at	2.21e-12	2.13e-13	-7.75037	19.8093	-1.25764	DOWN	SNPH	syntaphilin
233877_at	5.56e-05	1.6e-05	-4.39784	2.21326	-1.2572	DOWN	CNTN4	contactin 4
1562321_at	0.000609	0.000212	-3.75834	-0.226871	-1.25678	DOWN	GALNTL5	polypeptide N-acetylgalactosaminyltransferase-like 5
228093_at	7.54e-21	1.48e-22	-10.7653	40.5416	-1.25677	DOWN	ABCA1	ATP binding cassette subfamily A member 1
238169_at	3.01e-05	8.31e-06	-4.54896	2.83821	-1.2565	DOWN	STAB1	stabilin 1
218627_at	9.95e-19	3.2e-20	-10.0374	35.2445	-1.2563	DOWN	SRRM4	serine/arginine repetitive matrix 4
223501_at	7.11e-11	8.53e-12	-7.15822	16.1966	-1.25574	DOWN	PDLIM2	PDZ and LIM domain 2
209309_at	1e-05	2.56e-06	-4.81081	3.96331	-1.25565	DOWN	IL13RA1	interleukin 13 receptor subunit alpha 1
1553983_at	1.56e-21	2.56e-23	-10.9986	42.2695	-1.25515	DOWN	AGTPBP1	ATP/GTP binding protein 1
202188_at	2.78e-11	3.15e-12	-7.32114	17.1721	-1.25504	DOWN	EGR4	early growth response 4
1560116_a_at	1.75e-20	3.74e-22	-10.6413	39.6288	-1.25472	DOWN	SCN8A	sodium voltage-gated channel alpha subunit 8
223541_at	3.92e-11	4.53e-12	-7.26179	16.815	-1.25463	DOWN	KCNK9	potassium two pore domain channel subfamily K member 9
210665_at	6.79e-05	1.99e-05	-4.347	2.00708	-1.25436	DOWN	RAD51AP1	RAD51 associated protein 1
1555650_at	1.02e-08	1.68e-09	-6.25136	11.0456	-1.2543	DOWN	CSPG4	chondroitin sulfate proteoglycan 4
1555812_a_at	2.41e-11	2.69e-12	-7.34666	17.3262	-1.25342	DOWN	KRT222	keratin 222
216614_at	5.24e-12	5.32e-13	-7.60606	18.9121	-1.25179	DOWN	CELF5	CUGBP, Elav-like family member 5
220473_s_at	3.67e-08	6.53e-09	-6.00385	9.72757	-1.25168	DOWN	RRBP1	ribosome binding protein 1
222817_at	4.14e-06	9.99e-07	-5.01282	4.86709	-1.25161	DOWN	ATP2B2	ATPase plasma membrane Ca2+ transporting 2
242611_at	3.28e-12	3.24e-13	-7.68433	19.3974	-1.25149	DOWN	MACROD2	MACRO domain containing 2
238327_at	6.05e-12	6.18e-13	-7.58221	18.7648	-1.2513	DOWN	REPS2	RALBP1 associated Eps domain containing 2
200922_at	2.22e-13	1.86e-14	-8.12692	22.1989	-1.25124	DOWN	CKS2	CDC28 protein kinase regulatory subunit 2
224200_s_at	6.87e-15	4.53e-16	-8.68273	25.8453	-1.25058	DOWN	2011-03-01	membrane associated ring-CH-type finger 11
232510_s_at	5.16e-21	9.59e-23	-10.8233	40.9697	-1.25	DOWN	MTMR11	myotubularin related protein 11
221058_s_at	2.2e-24	1.59e-26	-11.9646	49.5525	-1.24991	DOWN	HMGCLL1	3-hydroxymethyl-3-methylglutaryl-CoA lyase like 1
218828_at	1.84e-07	3.62e-08	-5.68056	8.06683	-1.24933	DOWN	TSPYL5	TSPY like 5
1555842_at	2.71e-10	3.55e-11	-6.92146	14.8052	-1.24921	DOWN	PLPP5	phospholipid phosphatase 5
230080_at	1.56e-05	4.13e-06	-4.70615	3.50724	-1.24847	DOWN	LYPD8	LY6/PLAUR domain containing 8
212247_at	7.32e-21	1.43e-22	-10.7696	40.5737	-1.24841	DOWN	CBLN4	cerebellin 4 precursor
203409_at	9.37e-11	1.14e-11	-7.10983	15.9096	-1.24828	DOWN	NEUROD2	neuronal differentiation 2
208779_x_at	3.6e-22	4.9e-24	-11.2174	43.9019	-1.24707	DOWN	LONRF2	LON peptidase N-terminal domain and ring finger 2
206582_s_at	3.8e-08	6.78e-09	-5.9968	9.6906	-1.24702	DOWN	CBLN4	cerebellin 4 precursor
235749_at	4.46e-10	6.03e-11	-6.83179	14.2866	-1.24693	DOWN	ANK3	ankyrin 3, node of Ranvier (ankyrin G)
236718_at	1.21e-10	1.5e-11	-7.06468	15.6431	-1.24674	DOWN	IP6K2	inositol hexakisphosphate kinase 2
238906_s_at	7.02e-10	9.72e-11	-6.75064	13.8213	-1.24674	DOWN	C11orf87	chromosome 11 open reading frame 87
218236_s_at	1.89e-21	3.15e-23	-10.9713	42.0668	-1.24664	DOWN	PDZD4	PDZ domain containing 4
205476_at	0.00187	0.000718	-3.42387	-1.36661	-1.24644	DOWN	BUD31	BUD31 homolog
1562529_s_at	2.14e-14	1.53e-15	-8.50242	24.6475	-1.24628	DOWN	GABBR1	gamma-aminobutyric acid type B receptor subunit 1
212849_at	7.93e-07	1.73e-07	-5.37391	6.5578	-1.24618	DOWN	HAR1A	highly accelerated region 1A (non-protein coding)
235835_at	2.73e-07	5.52e-08	-5.59892	7.65867	-1.24595	DOWN	SNRPN	small nuclear ribonucleoprotein polypeptide N
235047_x_at	3.81e-09	5.88e-10	-6.43847	12.0679	-1.24574	DOWN	ELAVL1	ELAV like RNA binding protein 1
225406_at	1.09e-15	6.28e-17	-8.97055	27.7851	-1.24546	DOWN	CNRIP1	cannabinoid receptor interacting protein 1
203411_s_at	1.41e-15	8.28e-17	-8.93068	27.5144	-1.24546	DOWN	MCHR2	melanin concentrating hormone receptor 2
1552846_s_at	1.1e-14	7.51e-16	-8.60817	25.3483	-1.24545	DOWN	DOCK9	dedicator of cytokinesis 9
220590_at	2.24e-09	3.33e-10	-6.53792	12.62	-1.24537	DOWN	KCNK3	potassium two pore domain channel subfamily K member 3
231364_at	5.09e-10	6.94e-11	-6.80813	14.1505	-1.24486	DOWN	SMARCA2	SWI/SNF related, matrix associated, actin dependent regulator of chromatin, subfamily a, member 2
227379_at	1.69e-12	1.6e-13	-7.79444	20.0854	-1.24472	DOWN	CAMK1D	calcium/calmodulin dependent protein kinase ID
1558290_a_at	2.33e-10	3.02e-11	-6.9484	14.962	-1.24443	DOWN	CRHBP	corticotropin releasing hormone binding protein
204780_s_at	1.81e-10	2.31e-11	-6.99305	15.2226	-1.24393	DOWN	CEP135	centrosomal protein 135
1557543_at	3.87e-20	8.95e-22	-10.5239	38.7686	-1.24374	DOWN	DPYSL3	dihydropyrimidinase like 3
214438_at	4.36e-14	3.27e-15	-8.38941	23.9039	-1.24357	DOWN	FAM155A	family with sequence similarity 155 member A
206333_at	3.73e-07	7.71e-08	-5.53385	7.33664	-1.24334	DOWN	RUSC2	RUN and SH3 domain containing 2
241708_at	0.000155	4.82e-05	-4.13432	1.16713	-1.24315	DOWN	BNIP2	BCL2 interacting protein 2
240392_at	3.17e-05	8.79e-06	-4.53623	2.78486	-1.24314	DOWN	NECAB2	N-terminal EF-hand calcium binding protein 2
213560_at	1.74e-05	4.61e-06	-4.68137	3.40051	-1.24288	DOWN	BTN3A3	butyrophilin subfamily 3 member A3
204900_x_at	2.67e-24	1.96e-26	-11.9374	49.3449	-1.24235	DOWN	CDS1	CDP-diacylglycerol synthase 1
225128_at	1.28e-23	1.16e-25	-11.7075	47.5957	-1.24185	DOWN	ZNFX1	zinc finger NFX1-type containing 1
221510_s_at	1.53e-16	7.65e-18	-9.27264	29.8562	-1.24128	DOWN	ARMCX5	armadillo repeat containing, X-linked 5
210260_s_at	2.01e-10	2.58e-11	-6.97472	15.1155	-1.24121	DOWN	2006-03-01	membrane associated ring-CH-type finger 6
227463_at	1.15e-06	2.55e-07	-5.29535	6.18191	-1.24072	DOWN	IFI16	interferon gamma inducible protein 16
228641_at	1.11e-17	4.41e-19	-9.67434	32.662	-1.24063	DOWN	SCN8A	sodium voltage-gated channel alpha subunit 8
1555326_a_at	2.44e-06	5.69e-07	-5.13053	5.40776	-1.24052	DOWN	GABBR2	gamma-aminobutyric acid type B receptor subunit 2
244022_at	1.48e-14	1.03e-15	-8.56201	25.0418	-1.2401	DOWN	ELN	elastin
212379_at	2.86e-12	2.81e-13	-7.70682	19.5375	-1.24006	DOWN	MAP7D2	MAP7 domain containing 2
1553717_at	2.56e-08	4.46e-09	-6.07428	10.0986	-1.23975	DOWN	C15orf52	chromosome 15 open reading frame 52
1553978_at	3.15e-24	2.35e-26	-11.9142	49.1681	-1.23912	DOWN	MFSD6	major facilitator superfamily domain containing 6
206060_s_at	5.87e-05	1.7e-05	-4.38375	2.15592	-1.23908	DOWN	ENTPD3	ectonucleoside triphosphate diphosphohydrolase 3
223307_at	1.87e-12	1.78e-13	-7.77836	19.9846	-1.23887	DOWN	LIN7B	lin-7 homolog B, crumbs cell polarity complex component
239973_at	2.57e-08	4.46e-09	-6.07395	10.0968	-1.23886	DOWN	SNORA68///RPL18A	small nucleolar RNA, H/ACA box 68///ribosomal protein L18a
231738_at	9.69e-08	1.84e-08	-5.81021	8.7244	-1.23864	DOWN	TSEN54	tRNA splicing endonuclease subunit 54
215434_x_at	2.01e-12	1.92e-13	-7.76603	19.9073	-1.23851	DOWN	TRIM23	tripartite motif containing 23
213373_s_at	7.4e-15	4.9e-16	-8.67099	25.7668	-1.23842	DOWN	KIF5A	kinesin family member 5A
201290_at	3.87e-27	1e-29	-12.9073	56.82	-1.23809	DOWN	VAMP2	vesicle associated membrane protein 2
203021_at	1.08e-05	2.78e-06	-4.79339	3.88684	-1.23779	DOWN	ETS2	ETS proto-oncogene 2, transcription factor
235857_at	2.45e-16	1.28e-17	-9.19914	29.3492	-1.23766	DOWN	HCN1	hyperpolarization activated cyclic nucleotide gated potassium channel 1
220369_at	8.3e-07	1.81e-07	-5.36428	6.5115	-1.23765	DOWN	PARP10	poly(ADP-ribose) polymerase family member 10
204533_at	4.14e-08	7.42e-09	-5.9802	9.60368	-1.23754	DOWN	HM13	histocompatibility minor 13
217977_at	2.59e-20	5.74e-22	-10.5837	39.2065	-1.23676	DOWN	RIMS1	regulating synaptic membrane exocytosis 1
200698_at	1.05e-16	5.1e-18	-9.33018	30.2546	-1.23676	DOWN	LOC100507547///PRRT1	uncharacterized LOC100507547///proline rich transmembrane protein 1
223683_at	1.11e-09	1.58e-10	-6.66734	13.3476	-1.23671	DOWN	VSTM2L	V-set and transmembrane domain containing 2 like
218436_at	1.73e-16	8.79e-18	-9.25274	29.7187	-1.23605	DOWN	RGS7BP	regulator of G-protein signaling 7 binding protein
216465_at	4.29e-06	1.04e-06	-5.00457	4.82955	-1.23598	DOWN	LINC00957	long intergenic non-protein coding RNA 957
218784_s_at	1.61e-10	2.05e-11	-7.01344	15.342	-1.2357	DOWN	NUDT1	nudix hydrolase 1
227534_at	7.85e-22	1.18e-23	-11.1015	43.0356	-1.23488	DOWN	HLA-DRB1	major histocompatibility complex, class II, DR beta 1
218774_at	3.38e-22	4.54e-24	-11.2273	43.9755	-1.23483	DOWN	2008-09-01	septin 8
213170_at	2.51e-17	1.08e-18	-9.54945	31.7836	-1.23465	DOWN	VSNL1	visinin like 1
1558448_a_at	8.98e-10	1.27e-10	-6.7055	13.5641	-1.23457	DOWN	CACNG8	calcium voltage-gated channel auxiliary subunit gamma 8
1563010_at	1.85e-06	4.23e-07	-5.19183	5.69335	-1.23426	DOWN	NMB	neuromedin B
238581_at	0.000282	9.2e-05	-3.9735	0.556496	-1.23386	DOWN	ST6GALNAC5	ST6 N-acetylgalactosaminide alpha-2,6-sialyltransferase 5
213425_at	2.29e-11	2.55e-12	-7.35523	17.378	-1.23379	DOWN	EXOSC3	exosome component 3
212709_at	1.27e-23	1.15e-25	-11.7086	47.6039	-1.23355	DOWN	PCDHA1///PCDHA2///PCDHA3///PCDHA4///PCDHA5///PCDHA6///PCDHA7///PCDHA8///PCDHA10///PCDHA11///PCDHA12///PCDHA13///PCDHAC1///PCDHAC2///PCDHA9	protocadherin alpha 1///protocadherin alpha 2///protocadherin alpha 3///protocadherin alpha 4///protocadherin alpha 5///protocadherin alpha 6///protocadherin alpha 7///protocadherin alpha 8///protocadherin alpha 10///protocadherin alpha 11///protocadherin alpha 12///protocadherin alpha 13///protocadherin alpha subfamily C, 1///protocadherin alpha subfamily C, 2///protocadherin alpha 9
235328_at	3.28e-13	2.82e-14	-8.06343	21.7912	-1.23341	DOWN	CALU	calumenin
209832_s_at	7.38e-06	1.85e-06	-4.88156	4.27632	-1.23309	DOWN	VIPR1	vasoactive intestinal peptide receptor 1
223773_s_at	4.89e-21	9.03e-23	-10.8312	41.0284	-1.23296	DOWN	TSKU	tsukushi, small leucine rich proteoglycan
209101_at	3.57e-07	7.35e-08	-5.5431	7.38223	-1.23284	DOWN	JPH4///AP1G2	junctophilin 4///adaptor related protein complex 1 gamma 2 subunit
219329_s_at	3.29e-26	1.2e-28	-12.5922	54.3761	-1.23272	DOWN	LOC157503///XKR4	uncharacterized LOC157503///XK related 4
1558624_at	7.95e-20	1.99e-21	-10.4159	37.9802	-1.2325	DOWN	PMS2P5	PMS1 homolog 2, mismatch repair system component pseudogene 5
203290_at	0.0202	0.00992	-2.59787	-3.7595	-1.2324	DOWN	LOXL2	lysyl oxidase like 2
217995_at	3.29e-14	2.42e-15	-8.43416	24.1977	-1.23222	DOWN	KIAA0040	KIAA0040
202917_s_at	0.000438	0.000148	-3.85155	0.107736	-1.23217	DOWN	CPNE7	copine 7
221725_at	1.62e-23	1.51e-25	-11.6729	47.3331	-1.23215	DOWN	TMED9	transmembrane p24 trafficking protein 9
226665_at	1.36e-13	1.1e-14	-8.20702	22.7158	-1.23163	DOWN	GPR26	G protein-coupled receptor 26
1552670_a_at	1.29e-07	2.5e-08	-5.75173	8.42634	-1.23156	DOWN	LINC00460	long intergenic non-protein coding RNA 460
[truncated: 4,517 more rows]

## Sheet: GSE169158
Gene_name	baseMean	log2FoldChange	lfcSE	pvalue	padj	status			AAK1
FOS	1677.52	-5.3092	0.679622	5.6291e-15	1.69531e-12	Down			ABLIM2
SMTN	174.379	-5.30078	0.910373	5.79232e-09	5.96325e-07	Down			ACOT7
RRAD	381.308	-5.27873	0.947579	2.53643e-08	2.35709e-06	Down			ACTR3B
PLXNA2	136.511	-5.04566	0.920472	4.21492e-08	3.75092e-06	Down			ADARB1
PHLDB1	172.535	-4.97217	0.939191	1.19605e-07	9.51491e-06	Down			ADCY5
S100A13	145.024	-4.90393	0.936744	1.64911e-07	1.28276e-05	Down			AGAP3
TCF25	128.541	-4.81748	0.938397	2.84051e-07	2.08589e-05	Down			AGBL5
DOCK6	133.225	-4.72366	0.948333	6.3253e-07	4.02558e-05	Down			AKAP11
RASSF1	168.357	-4.71178	0.886616	1.07045e-07	8.64677e-06	Down			AKT3
GAK	101.957	-4.71125	0.936004	4.81952e-07	3.22484e-05	Down			ANK3
PRELID1	91.843	-4.66671	0.934449	5.91188e-07	3.85594e-05	Down			ANKH
NDST1	147.393	-4.65829	0.876273	1.06058e-07	8.63347e-06	Down			ANKRD46
ARRDC2	174.306	-4.5989	0.968914	2.07021e-06	0.000115023	Down			AP2A2
SLC25A44	84.8492	-4.57445	0.938997	1.10678e-06	6.45684e-05	Down			AP3M2
ARHGEF15	123.655	-4.48918	0.964492	3.24841e-06	0.000168037	Down			APBB1
ATG4B	78.047	-4.48245	0.943326	2.01666e-06	0.000112643	Down			ARHGAP32
CD82	91.466	-4.43821	0.955654	3.4147e-06	0.000173226	Down			ARHGAP44
SEMA3F	88.6156	-4.43679	0.95424	3.32654e-06	0.000169573	Down			ARHGEF7
KCTD20	76.641	-4.43641	0.94682	2.79165e-06	0.000146575	Down			ARHGEF9
ACTR1B	77.5795	-4.40895	0.95009	3.4747e-06	0.000175422	Down			ARPC5L
PIK3IP1	70.8123	-4.39965	0.946048	3.31048e-06	0.000169573	Down			ARRB1
BAP1	79.8708	-4.36188	0.955961	5.04699e-06	0.000247202	Down			ATP6V0A1
GUCD1	76.3048	-4.35784	0.954046	4.92988e-06	0.00024417	Down			ATP6V1H
FBXW5	74.0054	-4.35217	0.953007	4.9527e-06	0.00024417	Down			BAG4
PER1	113.634	-4.33816	0.97311	8.27154e-06	0.000372787	Down			BAIAP2
EDC4	66.6219	-4.33119	0.949411	5.06748e-06	0.000247202	Down			BEX4
PPP1R13B	65.5931	-4.31611	0.950046	5.5444e-06	0.000265853	Down			BRWD1
TXNDC11	68.1977	-4.31529	0.952246	5.85134e-06	0.000278032	Down			BTBD9
TRAK1	64.8994	-4.31245	0.949818	5.61763e-06	0.00026814	Down			C17orf96
TCERG1	71.6501	-4.3123	0.955121	6.33398e-06	0.000299608	Down			C1orf115
PYCR2	63.0861	-4.27712	0.951741	6.99011e-06	0.000321943	Down			C1orf216
MOAP1	61.945	-4.26067	0.952369	7.68545e-06	0.000352423	Down			C6orf136
ARAP3	87.0915	-4.25766	0.969044	1.11453e-05	0.000471922	Down			CA11
XAB2	61.9944	-4.24026	0.954409	8.87925e-06	0.000394492	Down			CA4
SLC25A4	64.4621	-4.23918	0.956581	9.3536e-06	0.000406096	Down			CABLES1
PLEKHM2	97.8752	-4.21444	0.889361	2.1507e-06	0.000118866	Down			CACNA1C
MAFG	77.725	-4.1993	0.969141	1.47085e-05	0.000582843	Down			CACNB3
PPP1R14B	80.6023	-4.18726	0.971714	1.63886e-05	0.000637395	Down			CAMKK1
LMBR1L	64.2034	-4.18637	0.961373	1.33324e-05	0.000540555	Down			CAMKK2
TBCD	84.4302	-4.18347	0.973915	1.74286e-05	0.000670394	Down			CAMTA2
CPSF3L	62.9816	-4.182	0.96082	1.34576e-05	0.000543533	Down			CBFA2T3
RXRB	62.5618	-4.14478	0.963965	1.71016e-05	0.000662669	Down			CBX7
SPHK1	178.2	-4.14285	0.918476	6.46548e-06	0.000304452	Down			CCBE1
DCHS1	61.5458	-4.14124	0.963489	1.72215e-05	0.000664866	Down			CCDC68
MICAL3	53.5358	-4.11616	0.958704	1.75907e-05	0.00067416	Down			CCK
TFIP11	54.6089	-4.11299	0.960085	1.83581e-05	0.000701012	Down			CLSTN1
CRY2	52.7542	-4.10035	0.959474	1.92391e-05	0.000726724	Down			CLSTN3
MCM7	86.3773	-4.08869	0.891777	4.54244e-06	0.000226067	Down			CNRIP1
TUBA4A	113.536	-4.06255	0.933815	1.35838e-05	0.000546526	Down			CPLX1
PRKAB1	50.6517	-4.05642	0.96163	2.46181e-05	0.000894515	Down			CRTAC1
MADD	52.0565	-4.05639	0.963086	2.53267e-05	0.000913936	Down			CUL2
NOTCH2NL	52.4476	-4.04946	0.964128	2.66768e-05	0.00095936	Down			DCAF6
C7orf41	69.4429	-4.04855	0.977141	3.42405e-05	0.00117503	Down			DDHD2
C2CD2	52.9903	-4.02216	0.967275	3.20708e-05	0.00111215	Down			DGKE
ITPR1	50.5644	-4.02178	0.964919	3.07291e-05	0.00107205	Down			DLG4
RSAD1	48.6761	-4.01687	0.963419	3.0542e-05	0.00106907	Down			DNAL4
PPP6R2	48.3434	-4.00621	0.964099	3.24727e-05	0.00111802	Down			DOCK9
GAS6	158.236	-4.00588	1.00542	6.768e-05	0.00196109	Down			DTWD1
C3orf37	50.0354	-4.00239	0.96625	3.44007e-05	0.00117668	Down			DUSP7
STARD10	57.2702	-4.00184	0.972854	3.89697e-05	0.001295	Down			EIF4E
THOC6	106.095	-4.00102	0.995416	5.83358e-05	0.00173046	Down			ENC1
AKAP17A	47.2994	-3.99052	0.964495	3.51232e-05	0.00118977	Down			ENSA
WDR74	78.495	-3.98709	0.894642	8.32574e-06	0.000373627	Down			EPHA4
XPC	47.0721	-3.98403	0.964882	3.64298e-05	0.0012222	Down			FABP3
NES	162.777	-3.97718	0.874651	5.43753e-06	0.000261924	Down			FAM131A
PCID2	52.8226	-3.97643	0.971395	4.24858e-05	0.00138554	Down			FAM162A
SPRED1	46.2668	-3.96391	0.965948	4.06677e-05	0.00133454	Down			FAM174B
ZFAND2B	51.4762	-3.9629	0.971388	4.51078e-05	0.001453	Down			FBXL15
FZD4	68.8342	-3.96182	0.983917	5.65946e-05	0.00170776	Down			FGFR1OP2
MYO1D	49.6188	-3.96041	0.969835	4.43441e-05	0.00143279	Down			FKBP1B
ASB1	46.0249	-3.95412	0.966643	4.30308e-05	0.00139897	Down			FRY
GATA2	56.3952	-3.94677	0.977033	5.35552e-05	0.00162538	Down			FXR1
C16orf80	46.4435	-3.94392	0.968109	4.62445e-05	0.00147279	Down			GFOD1
ENTPD6	47.0406	-3.94289	0.96886	4.70915e-05	0.00149398	Down			GNB5
ADCY6	47.0091	-3.9422	0.968874	4.72464e-05	0.00149438	Down			GPD1L
ZSWIM8	49.9192	-3.93984	0.972083	5.05687e-05	0.00157573	Down			GUCY1A3
SGSM2	52.8046	-3.9351	0.975127	5.44927e-05	0.00164907	Down			HABP4
ADAM15	208.533	-3.93106	0.967065	4.80447e-05	0.00151507	Down			HECTD4
FAM160B2	51.0024	-3.92275	0.974647	5.70252e-05	0.00171092	Down			HERC1
ADAMTS2	44.5696	-3.92048	0.968268	5.14454e-05	0.00158425	Down			HIVEP2
EIF4E2	44.1277	-3.91972	0.967819	5.12054e-05	0.00158425	Down			HSPA12A
SREK1	72.9106	-3.91061	0.896523	1.28896e-05	0.000526667	Down			HSPH1
ZNF451	49.8742	-3.90674	0.975097	6.16213e-05	0.00181108	Down			IGIP
CC2D1B	44.9472	-3.90531	0.970177	5.68881e-05	0.00171092	Down			INPP5A
CRIP1	669.282	-3.90023	0.995351	8.91224e-05	0.00242454	Down			ITPR1
SKIV2L	45.2402	-3.89321	0.971646	6.15418e-05	0.00181108	Down			ITSN1
SH3PXD2B	45.5961	-3.88801	0.97255	6.39474e-05	0.00186531	Down			KALRN
PQLC1	55.3762	-3.88316	0.981768	7.64465e-05	0.00215218	Down			KCNAB2
ARHGAP10	49.9256	-3.86571	0.978825	7.8367e-05	0.00218284	Down			KCNK3
GLT8D1	42.7922	-3.85687	0.972356	7.29285e-05	0.00208104	Down			KCNMA1
ITPKB	140.439	-3.8559	0.866763	8.64221e-06	0.000386178	Down			KCNQ3
PODXL	734.495	-3.85354	0.856534	6.82751e-06	0.00031584	Down			KIAA0368
NEBL	44.3043	-3.85263	0.974471	7.69977e-05	0.00216191	Down			KIAA0513
ZC3H7A	70.7161	-3.84719	0.903385	2.05674e-05	0.000763892	Down			KIAA0930
LCN10	61.3878	-3.84451	0.989009	0.000101391	0.00266515	Down			KIAA1211L
MKL1	41.2795	-3.84205	0.971976	7.72334e-05	0.00216274	Down			KIAA1462
PRKY	40.8507	-3.83412	0.972228	8.02529e-05	0.00222358	Down			KIF17
CHFR	40.6257	-3.83376	0.971974	8.00312e-05	0.0022233	Down			KLC1
ATRX	40.9435	-3.83034	0.972713	8.22352e-05	0.00226654	Down			KLHDC3
BCOR	50.9982	-3.82388	0.983443	0.000100964	0.00266515	Down			KLHL3
CYP1A1	69.3814	-3.81875	0.905548	2.47506e-05	0.000896229	Down			LDB2
RASA3	96.649	-3.8156	0.864953	1.02736e-05	0.000440339	Down			LMO3
PPP1R16B	43.3929	-3.81385	0.977112	9.49362e-05	0.00254318	Down			LMO7
PLEKHM1	48.8419	-3.81191	0.982651	0.000104798	0.0026896	Down			LPCAT4
METTL3	40.0081	-3.81079	0.973442	9.04934e-05	0.00245548	Down			MACROD2
MFAP1	47.4671	-3.81079	0.981511	0.000103355	0.00268699	Down			MADD
DTX4	48.148	-3.81004	0.982198	0.000104844	0.0026896	Down			MAGI1
MFNG	59.7286	-3.80945	0.990784	0.000120609	0.00300834	Down			MAP1LC3A
CTCF	39.3742	-3.80105	0.973573	9.45252e-05	0.00253864	Down			MAP2K4
RALGDS	181.255	-3.80017	0.887536	1.85462e-05	0.000705629	Down			MAP4
RNF31	41.8979	-3.79902	0.976828	0.000100603	0.00266515	Down			MAPK8
SDCCAG3	39.2708	-3.79765	0.973778	9.62274e-05	0.00257121	Down			MAPK9
EXOSC7	39.4726	-3.79575	0.974224	9.77208e-05	0.00260448	Down			MAST3
INPP5A	74.0568	-3.79556	0.998994	0.000145059	0.00339256	Down			MDH1
RAPGEF3	75.0559	-3.79352	0.999545	0.000147496	0.00342747	Down			MEF2C
LETM1	39.6146	-3.7866	0.975292	0.000103375	0.00268699	Down			MEG3
BLCAP	67.3542	-3.78597	0.90671	2.97332e-05	0.00105127	Down			MKL2
FAM118A	48.6483	-3.77847	0.985384	0.000125812	0.00311593	Down			MOAP1
RNMT	59.6068	-3.76244	0.994402	0.000154564	0.00354382	Down			MPC2
SMPD4	38.1267	-3.75763	0.976168	0.00011842	0.00297496	Down			MPHOSPH8
NCAPH2	45.3277	-3.75578	0.984342	0.000135895	0.00325806	Down			MPP7
CTR9	43.6679	-3.75326	0.982969	0.000134382	0.00324402	Down			MRPS23
ULK3	40.4081	-3.74901	0.979792	0.000130067	0.003169	Down			MTA3
MPHOSPH10	37.8905	-3.74691	0.976909	0.000125324	0.00311118	Down			MYCBP2
SLC25A29	56.2796	-3.7466	0.993588	0.000162739	0.0036694	Down			NAP1L5
ITPA	41.3917	-3.74636	0.981154	0.000134365	0.00324402	Down			NAPG
SNX11	37.7555	-3.74443	0.976971	0.000126747	0.00312434	Down			NCDN
MLXIP	37.9191	-3.74361	0.977265	0.000127776	0.00312788	Down			NCEH1
TSR1	41.1734	-3.74325	0.981225	0.000136249	0.00325911	Down			NCS1
DLL1	37.2029	-3.7417	0.976491	0.000127221	0.00312788	Down			NDEL1
SLC9A1	42.5715	-3.73314	0.983649	0.00014753	0.00342747	Down			NDRG3
CCDC130	37.7561	-3.73293	0.978061	0.000135267	0.00325788	Down			NDRG4
TMEM255B	39.0663	-3.73054	0.979927	0.000140689	0.0033125	Down			NDUFB8
WDR37	36.7573	-3.72862	0.977166	0.000135769	0.00325806	Down			NEDD4L
TAF1	36.5035	-3.72502	0.977168	0.000137815	0.00328907	Down			NMT2
HARS2	37.3939	-3.71495	0.979308	0.000148571	0.00343644	Down			NPTX1
F2RL3	45.8589	-3.71012	0.988778	0.000175274	0.00382652	Down			NR4A2
STC1	1086.53	-3.70526	0.907035	4.40729e-05	0.00142842	Down			NRGN
KLHDC3	72.7717	-3.70515	0.93273	7.11596e-05	0.00204166	Down			NRIP3
EDC3	37.3629	-3.6989	0.980787	0.000162357	0.0036694	Down			NTRK2
MDC1	35.7852	-3.69193	0.979373	0.00016345	0.0036694	Down			NTRK3
FAM32A	109.477	-3.6852	0.838443	1.10627e-05	0.000470322	Down			NUAK1
MBIP	36.683	-3.68315	0.981424	0.000174827	0.00382471	Down			OLFM1
ZNF160	36.4506	-3.67784	0.981624	0.000179186	0.00390379	Down			OXCT1
CECR5	35.1058	-3.67733	0.979853	0.000174777	0.00382471	Down			OXR1
VPS54	34.6985	-3.67062	0.979917	0.000179787	0.00390878	Down			PAIP1
SIN3B	67.2439	-3.67007	0.92742	7.58055e-05	0.00214564	Down			PALM
GRPEL2	78.7191	-3.66547	1.0095	0.000282337	0.00537105	Down			PALM2
BCR	96.3928	-3.66436	0.969757	0.000157688	0.00359189	Down			PDE2A
CCDC104	58.2824	-3.66377	0.905315	5.1888e-05	0.00159321	Down			PDE4DIP
LZTR1	44.4276	-3.66043	0.991706	0.000223333	0.00462568	Down			PHLPP2
SGSM3	43.4058	-3.65153	0.991535	0.000230776	0.00471474	Down			PITHD1
KAT5	33.8195	-3.64887	0.980761	0.000198866	0.00418495	Down			PKIA
LDB1	38.3998	-3.64869	0.986661	0.000217293	0.00452738	Down			PKP4
TTC7A	38.7998	-3.6412	0.987783	0.0002276	0.00468403	Down			PLCB1
NR1D2	44.954	-3.63264	0.994493	0.000259443	0.00506205	Down			PLCL2
ZSCAN18	43.5753	-3.63249	0.993282	0.000255126	0.00504432	Down			PLEKHA1
MAF1	118.551	-3.63133	0.879877	3.67387e-05	0.00122864	Down			PLK2
MEIS1	37.0729	-3.63087	0.986717	0.000233463	0.00474195	Down			PPFIA3
LRRC47	35.8077	-3.61086	0.986991	0.000253738	0.00504432	Down			PPP3CB
H2AFJ	144.848	-3.61043	0.875537	3.72867e-05	0.00124301	Down			PPP3R1
ELK3	48.3344	-3.60859	0.999029	0.000303731	0.0056955	Down			PREPL
ILVBL	33.6516	-3.6055	0.984649	0.000250539	0.00500173	Down			PRKCE
BAALC	32.505	-3.60407	0.983142	0.000246505	0.00494942	Down			PTPN3
GMPPA	34.001	-3.60198	0.985458	0.000257043	0.00504525	Down			RAB15
C19orf48	39.3199	-3.59946	0.991993	0.000285057	0.00539554	Down			RAB40B
OSBPL5	33.7166	-3.59868	0.985378	0.000260128	0.00506205	Down			RAB40C
NFATC2	32.1057	-3.59637	0.983288	0.000254696	0.00504432	Down			RAP1GDS1
ZBTB44	32.6266	-3.59046	0.984614	0.000265774	0.00513032	Down			RAPGEF2
SEPHS1	36.2836	-3.59011	0.989443	0.000285166	0.00539554	Down			RAPGEFL1
ATP6V0A2	33.3218	-3.58952	0.985713	0.000270998	0.00519298	Down			RASD2
SPSB3	53.3736	-3.58516	1.00402	0.000355892	0.00628105	Down			RCAN2
THAP2	37.8419	-3.58243	0.991928	0.000304332	0.00569659	Down			RHOBTB2
WDR85	32.7435	-3.58062	0.985709	0.000280652	0.00535842	Down			RIMS3
SFN	145.319	-3.58015	1.00533	0.000369191	0.00646146	Down			RNF41
NFATC4	46.3364	-3.57337	1.00028	0.000353743	0.00626509	Down			RUFY3
JUN	1127.44	-3.57278	0.691894	2.42026e-07	1.81537e-05	Down			RUNX1T1
NOL8	31.3508	-3.57219	0.984462	0.000284993	0.00539554	Down			RUSC2
USP19	36.0565	-3.57082	0.99089	0.000313786	0.00580117	Down			RXFP1
PYGO2	31.9579	-3.56988	0.985587	0.000292237	0.0054996	Down			SAMD12
FAM178A	31.2359	-3.56724	0.984759	0.000291823	0.0054996	Down			SBF1
S1PR2	31.6197	-3.56688	0.98537	0.000294785	0.00553763	Down			SEMA6B
MYO9B	123.562	-3.56503	0.907448	8.54287e-05	0.00234226	Down			SGIP1
MLH1	32.1391	-3.56109	0.9867	0.000307271	0.00573117	Down			SH2D5
CXorf40B	34.6776	-3.56098	0.990094	0.000322386	0.00591749	Down			SH3BGRL2
HBP1	66.1521	-3.55865	0.943791	0.000162865	0.0036694	Down			SH3GLB2
STARD9	35.145	-3.55788	0.990948	0.000330194	0.0059989	Down			SHANK3
CLDN5	564.021	-3.55532	0.956311	0.000201005	0.0042215	Down			SHC3
DEXI	31.0977	-3.55523	0.985691	0.000309945	0.00576059	Down			SLC25A23
NAB2	32.9504	-3.55446	0.988459	0.000323202	0.00591749	Down			SLC25A3
VSIG2	30.573	-3.54495	0.985872	0.000323459	0.00591749	Down			SLC25A4
ACP2	31.2823	-3.54277	0.987166	0.000332164	0.00602427	Down			SLC39A10
DHX29	32.4519	-3.5422	0.988902	0.000341043	0.00612188	Down			SLIT3
FAM13B	30.2686	-3.53677	0.986175	0.000335331	0.00606272	Down			SLK
PHF17	53.2653	-3.53512	1.00754	0.000450355	0.00735486	Down			SNCA
MYZAP	30.5837	-3.53086	0.987217	0.000348121	0.00619597	Down			SNCG
PPIG	53.1249	-3.53056	0.915298	0.000114656	0.00290823	Down			SOCS7
PGF	45.5016	-3.52833	1.00314	0.000435995	0.00725576	Down			SPINT2
URB1	35.2331	-3.52551	0.993934	0.00038961	0.00670704	Down			SPRYD3
NDNF	29.9109	-3.52467	0.986767	0.000354345	0.00626509	Down			SPRYD7
PAN2	34.0473	-3.51907	0.993042	0.000394518	0.00675948	Down			SPTB
AKAP1	32.9437	-3.51508	0.991997	0.000394948	0.00675948	Down			SSTR2
GADD45G	36.8155	-3.51357	0.996677	0.00042303	0.0071304	Down			STMN1
SIVA1	76.2319	-3.51143	0.881403	6.77914e-05	0.00196109	Down			STXBP6
DAAM1	29.6521	-3.50946	0.987798	0.000381137	0.00660449	Down			SVIP
CRAMP1L	29.4085	-3.50763	0.987589	0.000382733	0.00662122	Down			SYBU
PEX5	93.0171	-3.5062	0.838511	2.89638e-05	0.00103452	Down			SYNE1
KLHL42	31.3012	-3.50175	0.990974	0.000409874	0.0069309	Down			SYNGR1
ME3	31.9329	-3.4953	0.992431	0.000428372	0.00718445	Down			SYNPO
MEG3	31.2646	-3.49497	0.99157	0.000423985	0.00713504	Down			TBC1D30
RGS12	31.6953	-3.49296	0.992319	0.000431556	0.00720472	Down			TBC1D9
CBX7	66.0602	-3.49202	1.01608	0.000588718	0.0088285	Down			TBRG1
NT5DC2	53.7821	-3.48987	1.01094	0.000556273	0.00849045	Down			TEF
PDE2A	75.0552	-3.488	0.968621	0.000316995	0.00585019	Down			THRB
MZT2B	37.5329	-3.48749	0.999573	0.000484869	0.00770647	Down			TMEM25
VPS13D	71.2974	-3.48501	0.869937	6.17434e-05	0.00181108	Down			TMOD2
ASAP2	31.8726	-3.48421	0.993344	0.000452234	0.00736166	Down			TOLLIP
OBFC1	31.809	-3.4834	0.993331	0.000453544	0.00736166	Down			TRNP1
GET4	49.9757	-3.48196	0.91412	0.000139483	0.00330496	Down			TSPYL4
TSPAN18	45.7945	-3.4816	1.0068	0.000544059	0.00841409	Down			TSPYL5
NOTCH4	98.4733	-3.47985	1.02501	0.000686448	0.00975425	Down			TTC7B
HPS4	30.0736	-3.47948	0.991239	0.000447716	0.00734458	Down			TUBA4A
TRAF5	29.0785	-3.47727	0.989944	0.000443757	0.00733662	Down			TULP4
SETD8	28.8271	-3.47391	0.989842	0.000448853	0.00734458	Down			UROS
GRAP	28.4869	-3.46786	0.989867	0.000459435	0.00743907	Down			VEZT
ATAD3B	32.0083	-3.46565	0.995168	0.000496791	0.00785663	Down			VIPR1
KANK2	154.761	-3.46357	0.966859	0.000340595	0.00612188	Down			WDR13
ITSN1	28.1485	-3.46293	0.989786	0.000467588	0.00751165	Down			YPEL2
ARHGEF7	108.468	-3.45872	0.816926	2.29746e-05	0.000843553	Down			ZBTB18
SMAD1	27.9174	-3.45026	0.990605	0.000495864	0.0078538	Down			ZMYM2
MRPL55	35.2829	-3.44667	1.00062	0.000572038	0.00865557	Down			ZNF25
PJA1	29.3529	-3.44453	0.993399	0.000525489	0.00817506	Down			ZNF385D
PER3	28.8162	-3.44314	0.99271	0.000523515	0.00815643	Down			ZRANB1
SESN2	33.2629	-3.44163	0.998825	0.000569636	0.00864129	Down
MMP1	1901.78	-3.44062	1.03358	0.000872058	0.0114026	Down
CTPS1	55.5009	-3.43412	0.940308	0.000260077	0.00506205	Down
NOD1	51.9093	-3.43172	1.01389	0.00071252	0.00996973	Down
PTK7	28.7792	-3.43107	0.993732	0.000554984	0.00849045	Down
LDLRAP1	29.6596	-3.42567	0.995516	0.000579352	0.00872851	Down
ABTB1	52.5865	-3.42487	1.01468	0.000737271	0.0102138	Down
FUT1	40.1837	-3.42387	1.00693	0.000673129	0.00966967	Down
PCDH12	47.1584	-3.42338	0.915479	0.00018443	0.00398371	Down
C10orf2	27.2941	-3.42328	0.992108	0.000559525	0.00852769	Down
CCDC84	27.3457	-3.4226	0.992243	0.000561913	0.00855166	Down
UCK1	34.154	-3.42074	1.00154	0.000636657	0.00927258	Down
TTL	47.2636	-3.41971	0.91664	0.000190947	0.00405077	Down
CCDC137	26.9743	-3.418	0.992055	0.000570271	0.00864129	Down
COL16A1	26.9477	-3.41516	0.992276	0.000577973	0.00872026	Down
TBC1D9	47.039	-3.41514	0.916706	0.000194972	0.00411952	Down
DAAM2	47.0535	-3.41132	1.01259	0.000754644	0.010315	Down
TSFM	26.7406	-3.41069	0.992346	0.000588212	0.0088285	Down
CCDC85C	26.7781	-3.40976	0.992504	0.000591435	0.00883884	Down
B4GALT2	27.1147	-3.40693	0.993319	0.000603913	0.00895719	Down
ZNF3	26.6905	-3.40422	0.992876	0.000606609	0.00897644	Down
TRMT61A	26.4809	-3.40172	0.992746	0.000611241	0.00902763	Down
ASL	50.1224	-3.40158	0.930381	0.00025607	0.00504432	Down
SLC4A1AP	26.466	-3.40114	0.992774	0.000612772	0.00903752	Down
SLC38A5	61.6391	-3.3978	0.95999	0.000401022	0.00682517	Down
CAMTA2	49.7816	-3.3945	0.930604	0.00026467	0.00511842	Down
ICAM4	30.7042	-3.39323	0.999802	0.000689031	0.00977772	Down
ASMTL	32.9109	-3.38997	1.00269	0.000722536	0.0100762	Down
NSUN4	26.5872	-3.38499	0.994496	0.000664734	0.0096281	Down
CD320	46.8581	-3.38448	1.0143	0.000847562	0.0111392	Down
TMEM243	26.7674	-3.38417	0.994849	0.000669701	0.00964681	Down
FAM199X	26.6962	-3.38415	0.994756	0.000668959	0.00964681	Down
CDKN2AIP	45.5117	-3.38279	1.01364	0.000846019	0.0111329	Down
LRIG1	53.78	-3.38225	0.944731	0.00034344	0.00614296	Down
UBIAD1	26.6138	-3.38119	0.994892	0.000677445	0.00969677	Down
TEX264	34.5456	-3.38084	1.00516	0.000769701	0.0104158	Down
CLCN6	26.2568	-3.37996	0.994403	0.000676373	0.00969677	Down
NFRKB	27.5094	-3.37965	0.996477	0.000694862	0.00983389	Down
DHDDS	26.349	-3.37952	0.994601	0.000679137	0.00970288	Down
BANP	27.1135	-3.37708	0.996085	0.00069801	0.00983971	Down
PTCD3	47.6613	-3.37701	0.92676	0.000268552	0.00515977	Down
FIBP	68.0157	-3.37655	0.886683	0.000140054	0.00330496	Down
SLC25A36	45.1733	-3.3763	0.917252	0.000232429	0.00473437	Down
CDC37	515.958	-3.37245	0.685636	8.71108e-07	5.31832e-05	Down
HMGN3	47.9241	-3.36755	1.01602	0.000918261	0.0118025	Down
ACTL6A	28.9023	-3.36737	0.99962	0.000755381	0.010315	Down
SLC35B2	25.6259	-3.36621	0.994588	0.000713005	0.00996973	Down
DPH1	27.6654	-3.36276	0.998196	0.000754849	0.010315	Down
IFT43	45.6669	-3.36192	0.922185	0.000266769	0.00514008	Down
MRPL11	36.8217	-3.35932	1.00896	0.000870119	0.0113929	Down
ITGB3	109.851	-3.3576	1.03267	0.00114847	0.0138622	Down
CTDP1	25.5785	-3.35554	0.995502	0.000749771	0.0103121	Down
LOC152217	28.3289	-3.35463	0.999883	0.000793592	0.010684	Down
FAM214B	48.9074	-3.35348	0.935535	0.000337653	0.00609226	Down
NELFA	25.2793	-3.35287	0.995222	0.00075451	0.010315	Down
CLCN7	25.3078	-3.35177	0.995376	0.00075897	0.0103506	Down
THAP7	28.6392	-3.35139	1.0006	0.000809933	0.0108207	Down
UPK3B	25.3197	-3.35022	0.995529	0.0007647	0.0103748	Down
TSSC4	54.7216	-3.35003	0.952445	0.000435975	0.00725576	Down
ATP8B2	44.054	-3.34998	0.918067	0.000263315	0.0051016	Down
CLN3	28.9814	-3.348	1.00136	0.000827409	0.0109644	Down
COL12A1	73.13	-3.34653	0.912647	0.000245569	0.00494008	Down
KIAA0930	46.5175	-3.34619	0.928555	0.000313775	0.00580117	Down
TMEM208	66.4907	-3.34566	0.888973	0.000167546	0.00372788	Down
REST	26.0678	-3.34381	0.997411	0.000800879	0.0107545	Down
ROBO3	50.1561	-3.33841	0.94219	0.000395231	0.00675948	Down
PXDN	331.156	-3.33775	0.899119	0.00020543	0.00430584	Down
ARFRP1	97.8158	-3.33688	0.818133	4.52966e-05	0.00145462	Down
GKN2	25.7491	-3.33539	0.997646	0.000827995	0.0109644	Down
CAMK1	34.7424	-3.33122	1.0092	0.000963953	0.0122473	Down
ZNF76	30.9186	-3.33082	1.00523	0.000921365	0.0118279	Down
TMEM88	30.5557	-3.33067	1.00481	0.000917342	0.0118025	Down
GALNT18	71.1485	-3.32856	0.910479	0.000256351	0.00504432	Down
ORAI2	27.8791	-3.32842	1.00151	0.00088926	0.0115428	Down
PCNXL3	24.7849	-3.31903	0.997465	0.000876388	0.0114322	Down
DNAJC18	26.8352	-3.31818	1.00087	0.000915504	0.011796	Down
HCFC1R1	49.6793	-3.31802	0.944294	0.000441807	0.00731769	Down
ECSIT	25.5134	-3.31761	0.998834	0.000895389	0.0115937	Down
SPRYD3	63.045	-3.31711	0.881734	0.000168541	0.00373385	Down
MARCH2	54.4583	-3.31657	1.02227	0.0011774	0.0141463	Down
ESF1	24.2933	-3.31467	0.996998	0.000885293	0.0115055	Down
H19	104.724	-3.31054	0.977816	0.000710097	0.0099615	Down
INPP5K	81.8449	-3.30815	0.943361	0.000453575	0.00736166	Down
LINC00116	42.5888	-3.30802	0.920526	0.000326123	0.00595585	Down
OTUD3	47.1115	-3.3067	1.01953	0.00118135	0.0141775	Down
RIOK2	25.4166	-3.30238	1.00007	0.000959475	0.0122127	Down
TMEM141	29.0808	-3.30171	1.00537	0.00102318	0.0128062	Down
MICAL1	76.091	-3.30075	0.931303	0.000393761	0.00675948	Down
DNAJB4	42.4096	-3.30055	0.921305	0.000340352	0.00612188	Down
MTIF3	26.5652	-3.29916	1.00212	0.000994145	0.0125174	Down
CPAMD8	24.9532	-3.29758	0.999728	0.000972099	0.0123137	Down
FBXO31	56.0468	-3.29655	0.96391	0.000626267	0.00915937	Down
PPP3R1	78.6928	-3.29314	0.848735	0.000104431	0.0026896	Down
METTL23	23.7494	-3.29152	0.99814	0.000974971	0.0123351	Down
EIF2B4	59.906	-3.2915	0.873796	0.000165287	0.0037008	Down
AGO1	26.6191	-3.29047	1.00295	0.00103518	0.0129102	Down
AMBRA1	24.0802	-3.29024	0.99887	0.000987873	0.0124747	Down
PANK4	26.6557	-3.29008	1.00308	0.00103808	0.0129158	Down
SMAD7	42.5062	-3.28858	0.924172	0.000373105	0.0065191	Down
VPS8	23.6689	-3.28821	0.998297	0.000988381	0.0124747	Down
KDM1A	77.4709	-3.2828	0.846275	0.000104834	0.0026896	Down
RND1	356.242	-3.28265	0.767867	1.91113e-05	0.000724503	Down
OSGEP	28.6836	-3.27913	1.00671	0.00112493	0.0136882	Down
DNAJC7	61.9158	-3.27774	0.887806	0.000222537	0.0046183	Down
ZBTB5	50.3641	-3.27759	1.02288	0.001354	0.0155732	Down
B4GALT3	94.0521	-3.27757	0.824352	7.01048e-05	0.00202245	Down
AEBP2	23.3917	-3.27643	0.998868	0.00103753	0.0129158	Down
COG1	24.1936	-3.2759	1.00035	0.00105752	0.013111	Down
WDR91	25.0571	-3.27493	1.00188	0.00108016	0.013282	Down
TTC14	24.7967	-3.2735	1.00162	0.00108226	0.0132922	Down
STK19	23.8236	-3.27272	0.999985	0.00106501	0.0131811	Down
RNF144A	25.7563	-3.27269	1.00318	0.00110511	0.0134939	Down
RPS6KB2	30.4754	-3.27129	1.00946	0.00119268	0.0142971	Down
PTBP2	23.2008	-3.26846	0.999245	0.00107194	0.0132239	Down
KCNAB2	26.9119	-3.26815	1.00527	0.00114986	0.013863	Down
MUL1	42.9584	-3.26679	0.93058	0.000447281	0.00734458	Down
PITPNB	34.2699	-3.26545	1.01369	0.0012759	0.0149367	Down
PCNXL4	25.0524	-3.2629	1.00297	0.00114095	0.0138277	Down
ANKRD54	23.2906	-3.26013	1.00017	0.00111572	0.0136076	Down
PHLDA3	27.9104	-3.2587	1.00739	0.00121733	0.0145428	Down
TNXB	92.82	-3.25744	1.03471	0.00164303	0.0177322	Down
MLH3	23.032	-3.25615	1.00006	0.00113016	0.0137359	Down
ENDOD1	39.3894	-3.2542	1.01837	0.00139596	0.015951	Down
LINC00312	41.8927	-3.25171	1.02012	0.00143469	0.016288	Down
EHMT1	40.5223	-3.24577	0.92424	0.000445046	0.00733662	Down
KCNK3	98.4069	-3.24432	1.03607	0.00173992	0.0184355	Down
CHMP1A	95.3546	-3.2409	0.846034	0.000127784	0.00312788	Down
SIDT2	27.8481	-3.2403	1.0088	0.00131795	0.0152757	Down
UBE2J2	58.3139	-3.23846	0.881334	0.000238319	0.00480344	Down
NEIL2	25.8804	-3.23838	1.00629	0.00129019	0.015037	Down
SEMA6D	22.6009	-3.2383	1.00088	0.00121453	0.014527	Down
MAP3K6	168.646	-3.23635	1.04228	0.0019024	0.0192272	Down
ACSS1	23.0647	-3.236	1.00193	0.00123894	0.0146676	Down
KCTD11	22.7106	-3.23445	1.00144	0.0012388	0.0146676	Down
ACAD8	22.3862	-3.23261	1.00099	0.00124041	0.0146684	Down
KLHL3	22.4588	-3.23064	1.00131	0.00125356	0.014774	Down
UQCC	22.7748	-3.23058	1.00191	0.00126234	0.014811	Down
MPLKIP	24.1035	-3.22842	1.00439	0.00130757	0.0152226	Down
ITM2A	45.0335	-3.2283	1.0233	0.00160616	0.0174599	Down
NR2C2	48.3331	-3.2278	0.956046	0.000734939	0.0102085	Down
REV3L	39.4717	-3.22718	0.923232	0.000473125	0.00757361	Down
ATAD3A	23.455	-3.22465	1.00366	0.00131406	0.0152643	Down
ADNP2	48.202	-3.224	0.956313	0.000748204	0.0103121	Down
EGR2	23.2453	-3.22317	1.00339	0.00131692	0.0152757	Down
TPT1-AS1	22.0207	-3.21598	1.0018	0.00132645	0.0153266	Down
TSC1	39.6766	-3.21242	0.92736	0.000532119	0.00824156	Down
ATF6B	45.9461	-3.21193	0.951521	0.000736629	0.0102138	Down
ZMYM2	58.8252	-3.211	0.892012	0.000318555	0.00586867	Down
TAZ	34.1947	-3.2102	1.01751	0.00160528	0.0174599	Down
CEP250	22.4775	-3.2095	1.00326	0.00137873	0.0157885	Down
ADORA2A	84.2343	-3.20751	0.966196	0.000901026	0.0116523	Down
SRSF10	23.9118	-3.2046	1.00617	0.00144773	0.0163469	Down
ISYNA1	50.1913	-3.20403	1.02704	0.00181049	0.0188525	Down
WIPI1	58.1651	-3.20392	0.890765	0.000322128	0.00591749	Down
SFTA3	34.2375	-3.20338	1.01802	0.00165135	0.0177893	Down
AGAP3	73.1186	-3.20268	0.852255	0.000171354	0.00377426	Down
OTUD7B	42.3285	-3.20266	0.940645	0.000662257	0.00960547	Down
SELENBP1	119.895	-3.20106	0.933661	0.00060692	0.00897644	Down
IER2	519.025	-3.20092	0.651055	8.80962e-07	5.34739e-05	Down
STUB1	35.1542	-3.2007	1.01893	0.00168231	0.0180264	Down
PDRG1	38.8601	-3.20054	0.925955	0.000547281	0.00842668	Down
RNF168	21.9407	-3.19919	1.00318	0.00142735	0.0162391	Down
DGKE	21.7921	-3.19875	1.00293	0.00142564	0.0162391	Down
ZBTB47	26.0642	-3.19543	1.01007	0.00155844	0.0171542	Down
SLC22A23	26.8965	-3.19228	1.01141	0.00159799	0.0174252	Down
GCFC2	21.7696	-3.19185	1.00349	0.00146896	0.0164979	Down
MGC2752	21.6352	-3.19043	1.00336	0.00147411	0.0165204	Down
ING5	21.8365	-3.18801	1.00396	0.00149613	0.0167182	Down
TMEM39B	24.3601	-3.18632	1.00837	0.00157846	0.0173021	Down
ITGA10	22.3033	-3.18462	1.00512	0.00153281	0.0169968	Down
ACVR1	26.6178	-3.18366	1.01177	0.00165171	0.0177893	Down
SERGEF	24.8275	-3.18259	1.00938	0.00161591	0.0175296	Down
KIF3B	54.1479	-3.18254	0.874988	0.000275575	0.00527107	Down
RAB11FIP3	26.4622	-3.18071	1.01177	0.00166811	0.0179109	Down
SNORA70	21.4087	-3.18064	1.00381	0.00153188	0.0169968	Down
MUM1	30.3924	-3.17988	1.01625	0.00175371	0.0184748	Down
TMEM125	24.1186	-3.17899	1.00861	0.00162244	0.0175577	Down
KANK3	52.7525	-3.17331	0.975223	0.00113819	0.0138174	Down
TRMU	21.3405	-3.17002	1.00462	0.00160262	0.0174576	Down
C1orf216	25.665	-3.16803	1.01172	0.00174019	0.0184355	Down
PIEZO1	204.081	-3.16762	0.733151	1.55635e-05	0.000612106	Down
MTHFR	46.1664	-3.16656	0.95996	0.000971537	0.0123137	Down
TRIT1	23.6093	-3.1642	1.0091	0.00171458	0.018279	Down
EGR1	1626.96	-3.1617	0.634391	6.23343e-07	4.00299e-05	Down
RALBP1	59.7453	-3.16138	0.909638	0.00051004	0.00801786	Down
NF2	37.2756	-3.16069	0.926525	0.000646448	0.00940215	Down
LIN37	20.8905	-3.16053	1.00461	0.001655	0.0178065	Down
TXLNG2P	22.6631	-3.15975	1.00789	0.00171849	0.018302	Down
SLC6A8	22.6675	-3.15955	1.00796	0.0017208	0.0183081	Down
DDB2	26.1623	-3.15927	1.01306	0.00181744	0.0188586	Down
PPTC7	29.1732	-3.15804	1.01664	0.00189404	0.019204	Down
SSH2	60.5773	-3.1569	0.914429	0.000555786	0.00849045	Down
ZCCHC11	22.7051	-3.15665	1.00826	0.00174342	0.0184368	Down
RAB4A	28.8746	-3.15626	1.01642	0.00190107	0.0192272	Down
AFG3L1P	20.7763	-3.15596	1.00478	0.0016841	0.0180273	Down
AMFR	68.843	-3.15562	0.844696	0.000187116	0.00398561	Down
PLLP	37.9296	-3.15556	1.02378	0.00205433	0.0199529	Down
RASD2	37.9598	-3.1555	1.02383	0.00205572	0.0199529	Down
EIF2B5	85.6599	-3.1531	0.831882	0.000150455	0.00347237	Down
FLYWCH1	26.8355	-3.15277	1.01439	0.00188334	0.0192009	Down
HIRA	38.1817	-3.15152	0.932899	0.000729621	0.0101615	Down
PRKCZ	21.8776	-3.15088	1.00729	0.00175961	0.0184962	Down
POLR1E	37.3943	-3.15071	0.929281	0.000697687	0.00983971	Down
PIAS2	21.2627	-3.15051	1.0062	0.00174155	0.0184355	Down
FAM105A	27.9859	-3.15022	1.01591	0.00192938	0.0194438	Down
TOE1	21.812	-3.15006	1.00728	0.00176421	0.0185175	Down
CWF19L2	27.0206	-3.14675	1.01507	0.00193496	0.0194814	Down
TBP	20.818	-3.14531	1.00581	0.00176517	0.0185175	Down
LUZP1	98.4285	-3.14508	0.893193	0.000429657	0.00718445	Down
KRI1	36.7851	-3.14439	0.927459	0.000698084	0.00983971	Down
RPRD1A	37.0548	-3.14344	0.929101	0.000716159	0.0100005	Down
CD8A	22.2365	-3.143	1.00863	0.00183253	0.0189404	Down
CCDC22	20.5381	-3.14256	1.00551	0.00177592	0.0185931	Down
TRPC6	28.9753	-3.14161	1.01759	0.00201969	0.0199144	Down
PRPF39	36.8919	-3.13819	0.929386	0.000733789	0.010206	Down
TECPR1	36.8403	-3.13711	1.02424	0.0021923	0.0207799	Down
CANT1	56.4577	-3.13677	0.901263	0.000500627	0.00789352	Down
NR4A1	650.284	-3.13637	0.91605	0.000617519	0.0090926	Down
PHF13	44.3942	-3.13596	0.95987	0.0010867	0.0133156	Down
DYRK3	37.5515	-3.13268	1.02498	0.00224068	0.021046	Down
ICAM2	35.1413	-3.13167	1.02345	0.00221395	0.0208851	Down
PLEKHG3	26.126	-3.13092	1.01519	0.00204183	0.0199185	Down
GABRE	20.2278	-3.13025	1.00599	0.00186062	0.019038	Down
OXR1	20.2077	-3.12997	1.00597	0.00186206	0.019038	Down
RMDN1	32.0356	-3.12889	1.02128	0.00218608	0.0207747	Down
SNX25	21.5426	-3.12875	1.00863	0.00192237	0.0193917	Down
ISY1	22.1029	-3.12807	1.00963	0.0019467	0.019506	Down
MICALL2	20.9909	-3.12374	1.00806	0.00194325	0.01949	Down
QARS	117.709	-3.12359	0.898028	0.000504654	0.00794508	Down
RFXANK	23.6175	-3.12333	1.01241	0.00203517	0.0199175	Down
VSTM4	31.3507	-3.12211	1.02116	0.00223246	0.0209875	Down
ARC	24.6069	-3.12169	1.01394	0.00207852	0.0200916	Down
SLC35F2	23.3742	-3.12132	1.01225	0.00204544	0.019925	Down
NMRAL1	29.942	-3.12125	1.01996	0.00221219	0.0208851	Down
ST3GAL3	21.3342	-3.12091	1.00889	0.00197883	0.0196405	Down
CCDC9	20.135	-3.11976	1.00673	0.00194231	0.01949	Down
CLEC3B	689.99	-3.11943	1.05127	0.00300418	0.0254973	Down
TEF	20.4876	-3.11862	1.00752	0.00196583	0.019567	Down
PLAGL1	21.3141	-3.11634	1.00928	0.00201728	0.0199144	Down
ATP10A	21.2817	-3.1151	1.0093	0.00202589	0.0199175	Down
PIN4	22.1847	-3.11504	1.01085	0.0020589	0.0199635	Down
RFC1	35.9675	-3.11478	0.929561	0.000805763	0.0107925	Down
C8orf58	19.9012	-3.11303	1.00686	0.00198931	0.0197073	Down
MTX1	24.9451	-3.11058	1.01525	0.00218504	0.0207747	Down
SULT1A1	38.8677	-3.10815	1.0272	0.00247937	0.0225884	Down
TBX2	61.2491	-3.10794	1.03541	0.00268521	0.0237366	Down
RNMTL1	19.7792	-3.10787	1.00707	0.00202834	0.0199175	Down
EMC9	29.5833	-3.10675	1.02066	0.00233568	0.0216287	Down
UROD	61.5251	-3.10598	0.930392	0.000842767	0.011118	Down
SVIP	19.8174	-3.10557	1.00735	0.00204994	0.0199503	Down
ANKZF1	51.2925	-3.10536	0.881582	0.000427522	0.00718305	Down
SNAI1	65.5982	-3.10468	0.843513	0.000232638	0.00473437	Down
MAP2K7	21.4719	-3.10312	1.01064	0.0021374	0.0204105	Down
PPM1M	29.1558	-3.10309	1.02048	0.00235936	0.0217894	Down
SSNA1	39.7524	-3.10247	0.949401	0.00108378	0.0132953	Down
BAIAP2L1	51.8909	-3.10228	0.886282	0.000464692	0.00749574	Down
MSC	37.2109	-3.10073	0.938792	0.00095693	0.012195	Down
PDE8B	19.5955	-3.09885	1.00749	0.00209929	0.0202059	Down
ANKDD1A	19.8384	-3.09744	1.0081	0.0021223	0.0203714	Down
GUSBP11	19.956	-3.09652	1.00841	0.00213556	0.0204105	Down
ZHX3	29.7206	-3.09645	1.02146	0.00243416	0.0223093	Down
NLRP1	42.198	-3.09511	0.959667	0.00125887	0.0147868	Down
HINFP	19.515	-3.09462	1.0077	0.00213361	0.0204105	Down
PPP2R4	79.9793	-3.09263	0.977808	0.00156247	0.0171627	Down
DNMT1	51.6798	-3.09217	0.888097	0.000498074	0.00786507	Down
GPRC5B	22.1335	-3.09144	1.0127	0.00226819	0.0211907	Down
ORAOV1	19.5123	-3.08806	1.00828	0.00219349	0.0207799	Down
DHX32	22.6154	-3.08773	1.0138	0.00232132	0.0215926	Down
LAGE3	19.4833	-3.08759	1.00825	0.00219613	0.0207799	Down
FAM207A	19.853	-3.08246	1.00945	0.00226122	0.0211632	Down
ZDHHC7	64.4718	-3.08056	0.845454	0.000268774	0.00515977	Down
PKIA	19.9809	-3.0798	1.00993	0.00229222	0.0213771	Down
UTP6	68.2787	-3.07804	0.870672	0.000407395	0.00690009	Down
R3HCC1	28.3321	-3.07553	1.02158	0.00260777	0.0232859	Down
WISP2	103.073	-3.07479	1.04304	0.00319938	0.0265376	Down
ARMC6	22.81	-3.07365	1.01516	0.00246372	0.022497	Down
NPRL2	19.499	-3.07352	1.0095	0.00232999	0.0216141	Down
CACNA1C	24.0668	-3.07117	1.0171	0.00253154	0.0228097	Down
SLC41A3	38.8644	-3.07036	0.951847	0.00125672	0.0147868	Down
ZNF700	19.0943	-3.06888	1.0091	0.00235636	0.0217818	Down
SH3BP5	38.2061	-3.06791	0.949592	0.00123459	0.0146491	Down
NAA35	21.6554	-3.06778	1.01389	0.00248019	0.0225884	Down
RENBP	20.1937	-3.06611	1.01147	0.00243467	0.0223093	Down
TCF21	123.139	-3.06333	0.93015	0.000989941	0.0124794	Down
FAM53B	23.541	-3.06225	1.01707	0.00260513	0.0232859	Down
KHDRBS3	30.9703	-3.06203	1.02482	0.00280918	0.0244449	Down
RAI2	35.0837	-3.06174	1.02771	0.00289008	0.0248557	Down
STK16	20.4216	-3.06128	1.01228	0.00249349	0.0226703	Down
CRYBB2P1	19.0274	-3.06025	1.00972	0.00243911	0.022311	Down
PDE9A	26.9623	-3.05912	1.02135	0.0027428	0.0241194	Down
CTDSPL2	20.0775	-3.05854	1.01192	0.00250695	0.0227431	Down
C19orf25	20.0924	-3.05779	1.01198	0.00251444	0.0227622	Down
SEMA6B	34.859	-3.05695	1.02785	0.00293831	0.0250652	Down
CYP3A5	113.618	-3.05664	1.04453	0.00342975	0.02779	Down
POU6F1	20.8533	-3.05623	1.01346	0.00256422	0.0230538	Down
MAPKBP1	42.6889	-3.05597	0.967946	0.00159307	0.0174014	Down
SNX21	22.7815	-3.05595	1.01649	0.00264391	0.0234887	Down
PACSIN3	19.8269	-3.05516	1.01171	0.00252933	0.0228097	Down
MAPKAPK5	18.7465	-3.05487	1.0096	0.00247948	0.0225884	Down
CAB39L	32.1013	-3.05475	1.02611	0.00291063	0.0249506	Down
DSTYK	18.8132	-3.0547	1.00976	0.00248485	0.0226113	Down
GPD1L	39.2015	-3.05434	1.03044	0.00303565	0.0255837	Down
EVI5	19.2289	-3.05423	1.01063	0.00251017	0.0227431	Down
ARHGEF10L	19.0926	-3.05359	1.01041	0.00251012	0.0227431	Down
ORC2	19.3493	-3.05284	1.01102	0.0025313	0.0228097	Down
PWWP2A	19.6329	-3.05121	1.01171	0.00256218	0.0230538	Down
NLE1	20.7084	-3.05037	1.01373	0.00262054	0.02338	Down
GCHFR	43.02	-3.04643	1.03262	0.00317572	0.026422	Down
CALML4	20.5482	-3.04609	1.01376	0.00265801	0.0235741	Down
ZNF513	18.5387	-3.04385	1.01012	0.00258385	0.0231708	Down
PLXNB1	35.2399	-3.04353	0.94069	0.00121462	0.014527	Down
MPST	24.5525	-3.04309	1.01979	0.00284463	0.0245855	Down
SPG7	74.4929	-3.04278	0.911559	0.000843841	0.0111182	Down
TTF1	19.1985	-3.04273	1.01155	0.00262984	0.0234232	Down
DCAF16	18.631	-3.04227	1.01045	0.00260549	0.0232859	Down
PIK3R4	18.5659	-3.04185	1.01036	0.00260683	0.0232859	Down
SNHG9	22.6763	-3.04059	1.01752	0.0028059	0.0244449	Down
STAP2	28.9659	-3.03893	1.02464	0.00301854	0.0255626	Down
DACT1	20.8907	-3.0389	1.01496	0.00275255	0.0241594	Down
DYRK2	19.4907	-3.03883	1.01248	0.00268763	0.0237366	Down
GPN2	18.4687	-3.03818	1.01046	0.0026409	0.0234837	Down
CUL9	21.7148	-3.03661	1.01641	0.00281206	0.0244449	Down
HIF3A	75.3819	-3.03598	1.04115	0.00354559	0.0284994	Down
GFER	22.216	-3.03452	1.01732	0.00285578	0.0246211	Down
CHMP6	20.5067	-3.03376	1.01469	0.00279121	0.0244051	Down
PMM2	66.3186	-3.03355	0.87519	0.000527944	0.0082011	Down
C7orf26	19.8672	-3.03311	1.01362	0.00276835	0.0242455	Down
EPHB4	74.4047	-3.03073	1.01793	0.00290746	0.0249473	Down
ZNF330	64.1498	-3.02912	0.863594	0.000452202	0.00736166	Down
FLJ23867	18.2609	-3.02771	1.01093	0.00274476	0.0241194	Down
SNAPC2	18.8875	-3.02572	1.01238	0.00280151	0.0244449	Down
ZNF333	19.1323	-3.02524	1.0129	0.00281999	0.0244691	Down
NDRG2	167.715	-3.02391	1.02454	0.00316254	0.026357	Down
PPP1R3C	45.6234	-3.02277	1.03484	0.00348909	0.0281621	Down
ZBTB34	20.2008	-3.02177	1.01518	0.0029147	0.0249651	Down
HSDL1	18.3253	-3.02123	1.01163	0.00282183	0.0244691	Down
RPL3	3299.88	-3.01952	0.595342	3.93863e-07	2.73904e-05	Down
E4F1	20.0256	-3.01829	1.01511	0.00294563	0.0251072	Down
RANBP10	33.6331	-3.01752	0.937593	0.00128921	0.015037	Down
ISG20L2	32.8213	-3.01719	0.933048	0.00122202	0.0145783	Down
SURF1	45.7987	-3.01627	0.982384	0.00213804	0.0204105	Down
FAM174B	18.8553	-3.0148	1.01327	0.00292685	0.0250029	Down
DCAF15	21.6188	-3.01201	1.01817	0.00309376	0.0259693	Down
DENND4C	32.5812	-3.01142	0.932856	0.00124585	0.0147162	Down
PARP2	18.7785	-3.01089	1.01342	0.00296798	0.0252158	Down
PRKX	32.5714	-3.0107	0.932969	0.00125091	0.0147594	Down
EED	19.8145	-3.01065	1.0154	0.00302692	0.0255751	Down
APC	17.9682	-3.00855	1.01197	0.00294934	0.0251185	Down
C14orf132	30.4596	-3.00819	1.02776	0.00342313	0.0277577	Down
RRP7A	152.629	-3.00545	0.743198	5.25602e-05	0.00160446	Down
FASTK	39.0444	-3.00402	0.964468	0.00184139	0.0189613	Down
C17orf96	26.8338	-3.0036	1.02498	0.00338515	0.0275776	Down
PTGIS	60.0934	-3.00246	0.948743	0.00155259	0.0171078	Down
GOLGA8A	60.8528	-2.99989	0.851956	0.000429643	0.00718445	Down
PTDSS2	23.2159	-2.9994	1.02129	0.00331545	0.027263	Down
ELAC2	48.2205	-2.99617	0.895606	0.000821607	0.0109211	Down
PPP2R5B	33.5735	-2.99576	0.941839	0.0014689	0.0164979	Down
RPSA	1078.09	-2.994	0.594231	4.69324e-07	3.18867e-05	Down
TRIM11	17.6741	-2.99221	1.01274	0.0031311	0.0261989	Down
SGCA	34.5995	-2.98873	1.03161	0.00376562	0.0295316	Down
GGA3	46.0084	-2.98843	0.882718	0.000710519	0.0099615	Down
MFSD11	17.5637	-2.98709	1.01295	0.00318913	0.0264945	Down
EIF2AK4	32.4036	-2.98604	0.937305	0.00144367	0.0163362	Down
COG4	38.1609	-2.98561	0.964426	0.00196323	0.0195596	Down
CBFA2T2	18.541	-2.98474	1.01516	0.00328046	0.0270181	Down
BRD9	62.5008	-2.98453	0.869554	0.000598582	0.00889068	Down
ARHGAP4	31.5385	-2.98337	1.03001	0.00377425	0.0295771	Down
GPATCH3	19.5907	-2.9821	1.01725	0.00337304	0.0275318	Down
GPN3	17.5682	-2.98025	1.01355	0.00327779	0.0270173	Down
MIR5047	44.2172	-2.97938	0.983968	0.00246241	0.022497	Down
TPST1	20.6996	-2.97735	1.01942	0.00349329	0.0281744	Down
CAPRIN2	17.3326	-2.97664	1.01334	0.00330925	0.0272339	Down
ENOSF1	17.3877	-2.97592	1.01353	0.0033226	0.0272796	Down
SSBP4	26.2009	-2.97514	1.02623	0.00374246	0.0294392	Down
FAM131A	17.6093	-2.97469	1.01409	0.00335315	0.0274446	Down
METTL21D	17.8336	-2.97426	1.01462	0.00337429	0.0275318	Down
SRL	17.8167	-2.97365	1.01464	0.00338143	0.0275686	Down
PEX26	17.8781	-2.97266	1.01481	0.00339765	0.0276365	Down
ZCCHC7	18.7273	-2.97257	1.01651	0.0034524	0.0279304	Down
PLCD1	22.3791	-2.97178	1.0222	0.00364643	0.0290085	Down
USP40	45.4606	-2.9715	0.884167	0.000777212	0.0104904	Down
NIPAL3	19.8485	-2.97125	1.01854	0.00353214	0.028444	Down
ZBTB10	29.4325	-2.96902	1.02938	0.00392323	0.0304043	Down
SMC3	35.4937	-2.96857	0.95678	0.00191784	0.0193646	Down
CWC22	34.8557	-2.96797	0.953986	0.00186373	0.019038	Down
ANKRD29	19.2032	-2.96568	1.01788	0.00357298	0.0286411	Down
KCTD15	31.9404	-2.96467	1.03135	0.00404593	0.0310799	Down
KIAA0513	19.1545	-2.96329	1.01798	0.00360336	0.0287748	Down
PRMT1	316.534	-2.96096	0.709014	2.96468e-05	0.00105127	Down
BSDC1	71.5993	-2.96088	0.824539	0.000329476	0.00599624	Down
ENKD1	18.2495	-2.96	1.01659	0.00359468	0.0287748	Down
TPCN1	54.213	-2.95914	0.936888	0.00158593	0.0173478	Down
ZNF133	18.1093	-2.95885	1.01641	0.00360185	0.0287748	Down
TBX4	28.3744	-2.9585	1.02917	0.00404469	0.0310799	Down
TGFBR1	45.5294	-2.95736	0.889369	0.00088343	0.0114955	Down
MCF2L	126.677	-2.95706	1.02891	0.00405353	0.0311156	Down
ZGPAT	47.6488	-2.95628	0.903967	0.00107419	0.0132239	Down
IFFO1	26.6644	-2.95587	1.02789	0.00403169	0.0310159	Down
SNED1	27.7084	-2.95576	1.02879	0.00406552	0.0311639	Down
CSPG4	109.665	-2.95528	0.927489	0.00144092	0.0163226	Down
FENDRR	64.2829	-2.95413	1.04243	0.00459836	0.0336884	Down
MYCT1	79.1689	-2.95351	0.878015	0.000768636	0.0104148	Down
TRUB2	17.1451	-2.95331	1.01491	0.00361512	0.0288468	Down
FLYWCH2	29.1788	-2.95318	1.03011	0.00414562	0.0316374	Down
SLC26A6	17.7334	-2.95257	1.01619	0.00366615	0.0290992	Down
LEPRE1	46.7099	-2.95218	0.89928	0.00102774	0.0128479	Down
UNC5B	16.9437	-2.95057	1.01472	0.00364005	0.0289981	Down
TNS1	905.922	-2.94985	0.778499	0.000151163	0.00348107	Down
RPL7L1	17.1734	-2.94968	1.01529	0.00366966	0.0290997	Down
C3orf58	16.8626	-2.94886	1.01468	0.00365852	0.0290606	Down
PPP2R5D	32.0662	-2.94882	0.943273	0.00177103	0.0185605	Down
MYOM2	18.0224	-2.94856	1.01712	0.00374434	0.0294392	Down
LCN6	45.029	-2.94621	0.889271	0.000922803	0.0118319	Down
ZNF10	16.8725	-2.94598	1.01494	0.00370052	0.0292394	Down
AFMID	19.2195	-2.94556	1.01948	0.00386112	0.0300338	Down
HSPA12B	34.9092	-2.94394	1.03419	0.00441868	0.0328849	Down
CALHM2	30.4564	-2.94383	1.03156	0.00432028	0.032489	Down
CIRBP	548.116	-2.94291	0.814965	0.000304911	0.00569728	Down
GPR146	79.9925	-2.94218	1.04503	0.00487152	0.0348022	Down
FASTKD2	48.241	-2.94161	0.912014	0.00125796	0.0147868	Down
HECTD4	30.6325	-2.94064	0.936355	0.0016865	0.0180346	Down
ATP6V0A1	89.2537	-2.93973	0.850206	0.000544871	0.00841425	Down
ING2	16.8827	-2.93899	1.01556	0.00380434	0.0297243	Down
HEXA	85.0973	-2.93868	0.822721	0.000354392	0.00626509	Down
ZNF318	17.1741	-2.93842	1.01624	0.00383445	0.0298706	Down
ZNF343	16.7524	-2.93709	1.01542	0.00382217	0.029797	Down
TRAF2	33.9696	-2.93598	0.955963	0.0021318	0.0204105	Down
C5orf4	39.6463	-2.93452	1.03683	0.00465058	0.0337922	Down
TMEM160	27.8707	-2.9339	1.03025	0.00440267	0.0328356	Down
PALD1	53.4204	-2.93358	0.939685	0.00179704	0.0187582	Down
ASB8	18.8975	-2.93293	1.0199	0.00403142	0.0310159	Down
PRR14L	32.7442	-2.93221	0.950551	0.00203725	0.0199175	Down
PUS1	45.1279	-2.93102	0.894737	0.00105346	0.0130916	Down
ARMC5	16.8394	-2.92891	1.01629	0.00395206	0.0305826	Down
INPP5B	17.7568	-2.92854	1.01818	0.00402434	0.0310048	Down
PALM	28.6432	-2.92821	1.03117	0.0045157	0.0332772	Down
XYLT1	19.4697	-2.92802	1.02127	0.00414319	0.0316374	Down
SFRP4	19.9128	-2.92784	1.02193	0.00416993	0.0317538	Down
LMAN2L	17.1727	-2.92623	1.01724	0.00401937	0.0309893	Down
CEP68	20.0531	-2.92606	1.02227	0.00420556	0.0318991	Down
HLA-H	59.0827	-2.925	0.868961	0.000762419	0.0103666	Down
RFT1	16.6353	-2.92489	1.01621	0.00399896	0.0308773	Down
PPARA	21.0625	-2.92366	1.02392	0.00429895	0.0323839	Down
SEMA3B	30.1086	-2.92264	0.936951	0.00181279	0.0188525	Down
BUD13	31.1319	-2.92166	0.943662	0.00196089	0.0195549	Down
TRAK2	76.0033	-2.92139	0.872764	0.000816079	0.010889	Down
EPC1	57.6684	-2.92031	0.860151	0.000686002	0.00975425	Down
RASL12	55.8474	-2.9179	1.0422	0.00511408	0.0357781	Down
MCAM	597.162	-2.91706	0.870408	0.000804121	0.0107843	Down
PTRH1	16.3705	-2.91621	1.01634	0.00411359	0.0314616	Down
TP73-AS1	22.5817	-2.91482	1.0264	0.00451338	0.0332772	Down
VWF	1414.6	-2.9144	1.02994	0.00465935	0.0338133	Down
ARHGAP44	18.9456	-2.91219	1.02156	0.00436195	0.0326478	Down
NAP1L4	141.558	-2.91129	0.740938	8.52299e-05	0.00234226	Down
INMT	363.486	-2.91095	1.03194	0.0047896	0.0344254	Down
ST6GALNAC2	20.6718	-2.90961	1.02434	0.00450484	0.0332772	Down
BAIAP2	56.8282	-2.90955	0.957726	0.00238177	0.0219202	Down
DCUN1D2	16.9973	-2.90823	1.01831	0.00429116	0.0323717	Down
DENND6A	19.3662	-2.90808	1.02254	0.00445561	0.0331067	Down
GDPD5	16.362	-2.90555	1.01722	0.00428517	0.0323498	Down
CENPT	50.3595	-2.90482	0.933014	0.00184959	0.0189858	Down
DTX3	30.9589	-2.90412	1.03408	0.00497856	0.0352528	Down
PPFIBP2	18.0945	-2.90298	1.02081	0.00445794	0.0331067	Down
FES	104.41	-2.90196	1.0238	0.00458987	0.033658	Down
TUBGCP3	16.7915	-2.90188	1.01841	0.00437973	0.032745	Down
ZNF542	16.8363	-2.90072	1.01859	0.00440257	0.0328356	Down
DTX2	19.6261	-2.90047	1.02354	0.00460044	0.0336884	Down
TANC1	68.7551	-2.90008	0.831242	0.000485094	0.00770647	Down
C9orf114	29.7414	-2.89986	0.939568	0.00202609	0.0199175	Down
C19orf24	29.6427	-2.89976	0.938941	0.0020128	0.0199025	Down
EPHA4	18.2735	-2.89851	1.02151	0.00454708	0.033461	Down
ARL13B	33.0238	-2.89638	0.959007	0.00252622	0.0228097	Down
RIC8B	16.0427	-2.89612	1.01729	0.00441464	0.0328849	Down
PLEKHJ1	29.7109	-2.89472	0.940498	0.00208495	0.0201047	Down
TARBP2	19.263	-2.89397	1.02342	0.00468753	0.0339474	Down
LENG1	16.0052	-2.8935	1.01741	0.00445526	0.0331067	Down
FAM212B	25.1272	-2.89048	1.03054	0.00503456	0.0354343	Down
MMAB	22.6467	-2.88983	1.02811	0.0049418	0.0351346	Down
PRR3	16.9507	-2.88945	1.01976	0.00460463	0.0336956	Down
KCTD10	149.03	-2.88943	0.780016	0.000211959	0.00443382	Down
TMPRSS2	29.4411	-2.88909	0.940023	0.00211613	0.0203308	Down
URGCP	54.8972	-2.88782	0.850593	0.000686112	0.00975425	Down
TSEN54	19.4948	-2.88779	1.02421	0.00480958	0.0345218	Down
SNRNP35	20.5329	-2.88776	1.02568	0.00487091	0.0348022	Down
KCTD2	49.3955	-2.88774	0.932651	0.00195975	0.0195549	Down
RMND5B	30.429	-2.88663	0.946753	0.00229621	0.0213953	Down
LRRC57	15.9897	-2.88641	1.01796	0.00457566	0.0336007	Down
FAM118B	15.863	-2.88608	1.01771	0.00457023	0.0335843	Down
OXCT1	17.0992	-2.88411	1.02043	0.00470801	0.0340253	Down
TTC33	15.9708	-2.88403	1.01811	0.00461541	0.0337275	Down
MBTD1	16.1332	-2.88378	1.01849	0.00463401	0.0337694	Down
AHNAK	1320.02	-2.8831	0.784354	0.00023714	0.00478885	Down
LRRC1	20.8452	-2.88305	1.02642	0.00497188	0.0352292	Down
DOCK1	54.6343	-2.88199	0.850772	0.000705327	0.00991518	Down
NFKBIL1	19.5695	-2.88157	1.02477	0.00492467	0.0350603	Down
TMEM51	78.1751	-2.88156	0.963574	0.00278531	0.0243738	Down
TARSL2	15.9929	-2.87949	1.01853	0.00469723	0.0339708	Down
RNF113A	29.3372	-2.87698	0.94202	0.00225768	0.0211632	Down
DOK4	19.315	-2.87641	1.02476	0.00500189	0.0353465	Down
NCALD	63.3799	-2.87599	0.912067	0.00161457	0.0175296	Down
KCTD3	38.1658	-2.87594	0.982511	0.00342103	0.0277577	Down
ARHGEF5	16.249	-2.87395	1.01956	0.00482025	0.0345276	Down
CYHR1	21.4697	-2.87249	1.0279	0.0051975	0.036145	Down
LSMD1	58.0774	-2.87238	0.969038	0.00303513	0.0255837	Down
HSPA2	41.0554	-2.87235	0.991206	0.00375746	0.0294896	Down
GPM6B	19.2494	-2.87216	1.02497	0.00507565	0.035628	Down
TBRG4	54.8806	-2.87202	0.857274	0.000807592	0.0108032	Down
MNAT1	15.6754	-2.87202	1.01844	0.00480229	0.0344931	Down
ABLIM1	188.459	-2.87178	0.779232	0.000228339	0.00468403	Down
POLR3C	29.1743	-2.87029	0.942412	0.0023215	0.0215926	Down
DPP7	82.2842	-2.86957	0.838224	0.000618436	0.0090926	Down
TBC1D17	15.9644	-2.86946	1.01929	0.00487516	0.0348022	Down
MTMR9LP	34.4607	-2.86918	1.03772	0.00569398	0.038304	Down
HDAC3	66.4802	-2.8689	0.827142	0.00052347	0.00815643	Down
ARHGAP29	71.3824	-2.86759	0.866088	0.000929747	0.0118919	Down
PRMT10	15.5228	-2.8674	1.01848	0.00487224	0.0348022	Down
KIAA0556	15.563	-2.86722	1.01859	0.0048795	0.0348095	Down
THAP5	16.0521	-2.86679	1.01969	0.00493197	0.0350885	Down
CLIC3	16.3118	-2.86668	1.02024	0.00495709	0.0351685	Down
FRA10AC1	16.7117	-2.86524	1.02115	0.00501784	0.035364	Down
PAMR1	16.4949	-2.86484	1.02076	0.00500706	0.0353592	Down
GMDS	15.7476	-2.86395	1.01926	0.0049568	0.0351685	Down
KIAA1671	28.7063	-2.86366	0.94069	0.00233287	0.0216217	Down
RCN2	33.0617	-2.8636	0.965197	0.00300865	0.0254995	Down
MYO1G	42.8457	-2.86173	0.899969	0.00147374	0.0165204	Down
VPRBP	19.7377	-2.86061	1.02652	0.00532455	0.0366884	Down
DDX26B	16.0543	-2.85973	1.02029	0.00506527	0.0355789	Down
ZSCAN29	15.4715	-2.85938	1.01903	0.0050164	0.035364	Down
C1D	15.5476	-2.85826	1.01928	0.00504424	0.0354713	Down
ZRSR2	15.8891	-2.85688	1.02014	0.00510245	0.0357205	Down
C22orf29	15.6843	-2.8564	1.01976	0.00509352	0.0356818	Down
BEND7	16.5839	-2.8544	1.02179	0.00521365	0.0362093	Down
ZNF814	16.1484	-2.85419	1.02093	0.00517898	0.0360516	Down
SLC35G2	16.315	-2.85334	1.0213	0.0052086	0.0361982	Down
SOWAHC	15.5827	-2.85254	1.01982	0.00515632	0.0359778	Down
HOOK2	16.2047	-2.85062	1.02129	0.00525131	0.0363507	Down
LAT	16.2574	-2.85013	1.02147	0.00526733	0.0363896	Down
RECK	17.2123	-2.84784	1.02342	0.00539146	0.0369313	Down
RPIA	40.9409	-2.8468	0.889369	0.00136989	0.0157215	Down
TSSC1	16.2774	-2.84542	1.02184	0.00535923	0.0367519	Down
LOC643733	15.2845	-2.84347	1.01991	0.00530407	0.0365953	Down
SOCS7	15.1522	-2.84343	1.0196	0.00529088	0.0365283	Down
LARGE	15.4162	-2.84284	1.02026	0.00532984	0.0367008	Down
DUSP7	32.4745	-2.84235	0.966535	0.00327408	0.027008	Down
NME3	54.6439	-2.84149	0.964554	0.00322009	0.0266463	Down
POLE	16.2268	-2.84032	1.02213	0.00545573	0.0372853	Down
DENND2A	46.8725	-2.84025	1.04313	0.0064728	0.041569	Down
SDHAF1	16.6455	-2.83998	1.02297	0.00549973	0.0374288	Down
DISP1	19.4507	-2.83991	1.0275	0.00571134	0.0383225	Down
FAM13A	15.6719	-2.8396	1.02108	0.00541968	0.0371004	Down
OSBPL10	16.7072	-2.8392	1.02315	0.0055208	0.0374993	Down
DLG4	15.9015	-2.83874	1.0216	0.00545734	0.0372853	Down
EXOC2	28.4647	-2.83775	0.944803	0.00266858	0.0236479	Down
VPS18	27.8755	-2.83499	0.941262	0.00259617	0.0232614	Down
SCAMP4	15.4399	-2.83476	1.02093	0.00549245	0.0374035	Down
TUBA1C	552.108	-2.8344	0.809854	0.000465445	0.00749638	Down
CDC14A	16.5864	-2.83091	1.02359	0.00568071	0.0382392	Down
ZCCHC24	80.7638	-2.82929	1.01395	0.00526509	0.0363896	Down
RASL11A	33.6792	-2.82858	0.974132	0.00368786	0.0291613	Down
PHLPP2	21.359	-2.82804	1.03067	0.00607163	0.0398913	Down
RHBDF1	67.0666	-2.8275	0.852627	0.000912432	0.0117708	Down
MRS2	15.1166	-2.82717	1.02083	0.00561444	0.0379536	Down
METTL14	15.0411	-2.82635	1.02074	0.00562424	0.0379808	Down
THEM4	18.4049	-2.82587	1.02696	0.0059291	0.0392424	Down
ZNF394	40.3461	-2.82507	0.891474	0.0015297	0.0169968	Down
KATNB1	15.5049	-2.82457	1.02188	0.00570812	0.0383225	Down
SEC31B	15.0679	-2.82417	1.02096	0.00567145	0.0382014	Down
KAZN	44.1267	-2.8239	0.920175	0.0021487	0.0204876	Down
TCF7L1	18.9379	-2.82328	1.02791	0.00602134	0.0396772	Down
LRSAM1	15.3815	-2.82318	1.02173	0.00572459	0.0383624	Down
UNC13B	78.3632	-2.82234	0.832922	0.000702819	0.00989316	Down
ACTR5	14.9943	-2.82204	1.02098	0.00570909	0.0383225	Down
ANKRD11	41.3865	-2.81899	0.90228	0.00178234	0.0186418	Down
AXIN2	16.2242	-2.81695	1.02392	0.00593862	0.0392457	Down
ZSWIM7	17.5051	-2.81688	1.02618	0.00605105	0.0397884	Down
ZNF282	15.3289	-2.81654	1.02214	0.00585945	0.0389185	Down
DOK2	24.1568	-2.81546	1.03409	0.00647622	0.041569	Down
PRG2	45.4563	-2.81515	1.04373	0.00699251	0.0432609	Down
ROBO4	272.644	-2.81466	0.803471	0.000459819	0.00743907	Down
ZMYND8	27.8577	-2.81385	0.945791	0.00292863	0.0250029	Down
TBCEL	14.9757	-2.81147	1.02177	0.00593092	0.0392424	Down
NPR2	15.5979	-2.81038	1.02322	0.00602135	0.0396772	Down
ZKSCAN5	14.6504	-2.80966	1.02118	0.00593438	0.0392424	Down
NELFB	31.0662	-2.80948	0.965676	0.00362191	0.028879	Down
ZMYM6	14.7016	-2.80865	1.02139	0.00596236	0.0393531	Down
SLC25A23	27.0808	-2.80863	1.03665	0.0067417	0.0426171	Down
TACC1	440.292	-2.80657	0.901162	0.00184328	0.0189613	Down
CBY1	22.1138	-2.80651	1.03274	0.00657677	0.0419579	Down
RBM19	57.3243	-2.80638	0.900724	0.00183512	0.0189485	Down
CENPC1	14.6881	-2.80525	1.02161	0.00603441	0.0397287	Down
SENP3	16.0126	-2.80388	1.02449	0.00620318	0.0403499	Down
DNAJC11	14.6964	-2.80352	1.02179	0.0060743	0.0398913	Down
PCBP4	26.5718	-2.80345	1.03657	0.00684008	0.0429078	Down
BBS4	14.6544	-2.80252	1.02175	0.00609084	0.0399468	Down
MSANTD4	14.5627	-2.80168	1.02162	0.00609948	0.0399567	Down
DUSP10	23.0233	-2.80072	1.03397	0.00675473	0.0426527	Down
ZC3HC1	14.5076	-2.80058	1.02158	0.00611712	0.0400175	Down
ZNF155	14.529	-2.79964	1.02171	0.00614092	0.0401031	Down
PTPN13	16.3976	-2.79731	1.02569	0.00638669	0.0413736	Down
ZCCHC9	14.4771	-2.79684	1.0218	0.00619717	0.040345	Down
RNF123	26.937	-2.79631	0.943104	0.00302681	0.0255751	Down
SURF6	39.0929	-2.79549	0.890389	0.00169163	0.018071	Down
ZNF25	15.8815	-2.7945	1.02494	0.00640105	0.0414155	Down
FAM73B	16.2236	-2.7938	1.02563	0.00645023	0.0414978	Down
COG7	16.2704	-2.79371	1.02573	0.00645665	0.0414978	Down
FLAD1	39.7165	-2.79201	0.897072	0.00185595	0.0190139	Down
CCM2	74.0762	-2.791	0.812611	0.000593408	0.00883884	Down
ARG2	21.1928	-2.7897	1.03284	0.00691293	0.0430652	Down
ARHGEF25	35.1703	-2.78788	1.04167	0.00744284	0.0449438	Down
ZMYND19	14.4679	-2.78745	1.02254	0.00641061	0.0414336	Down
PRDM15	14.7067	-2.78689	1.02313	0.00645189	0.0414978	Down
CCDC57	16.2178	-2.78496	1.02627	0.00665409	0.0422714	Down
TUBGCP2	76.1808	-2.78427	0.835509	0.00086091	0.0112864	Down
SNHG15	249.983	-2.7838	0.810905	0.000597044	0.00888039	Down
ZDHHC14	15.8886	-2.78248	1.02584	0.00668029	0.0424122	Down
ZFYVE19	15.3446	-2.78181	1.02484	0.00663987	0.0422194	Down
LOC93622	17.0293	-2.78151	1.0279	0.0068097	0.042794	Down
C17orf70	15.1894	-2.78104	1.02458	0.00664118	0.0422194	Down
SPRYD7	14.5038	-2.78102	1.02311	0.00656376	0.0419361	Down
ZNF585B	14.3285	-2.78083	1.02273	0.00654726	0.0418969	Down
SOS1	38.5543	-2.78066	0.890449	0.0017916	0.01872	Down
PHLPP1	14.3141	-2.77985	1.02279	0.00656937	0.0419361	Down
ZNF197	14.2428	-2.77946	1.02264	0.00656926	0.0419361	Down
PLEKHO1	124.515	-2.77868	0.881645	0.00162323	0.0175577	Down
NCKIPSD	33.9559	-2.77686	0.983826	0.00476491	0.0342949	Down
GOLGA3	61.6879	-2.77459	0.830596	0.000836326	0.0110608	Down
SGTA	88.0607	-2.77427	0.832358	0.00085906	0.0112762	Down
AP4M1	14.1123	-2.77327	1.02283	0.00670055	0.0424894	Down
PSMC1	73.9812	-2.77271	0.822634	0.000750257	0.0103121	Down
ATG16L1	38.2543	-2.77207	0.890611	0.00185477	0.0190139	Down
NUDCD3	73.2903	-2.77137	0.816663	0.000689995	0.00977818	Down
SLC35A3	15.8023	-2.76995	1.0266	0.00697194	0.0432609	Down
TOP3A	14.1077	-2.76924	1.02314	0.00679763	0.042794	Down
PLCE1	26.0811	-2.76824	1.03805	0.00765817	0.0456923	Down
ZBTB46	15.4115	-2.76743	1.02604	0.00699272	0.0432609	Down
CTDSP2	251.312	-2.76721	0.739702	0.000183307	0.00396887	Down
KCNJ8	14.6545	-2.7666	1.02456	0.00692799	0.0430988	Down
HERC2	49.8175	-2.76596	0.856126	0.00123451	0.0146491	Down
PAWR	16.7531	-2.76536	1.02862	0.00717904	0.0439319	Down
IL15	15.6433	-2.76512	1.02665	0.00707413	0.0435436	Down
ZNF407	14.1024	-2.76444	1.02351	0.00691438	0.0430652	Down
MAST3	15.2693	-2.76402	1.02601	0.00706121	0.0435131	Down
SLC43A1	15.0207	-2.763	1.02559	0.00705885	0.0435131	Down
FAM20C	32.8296	-2.76283	0.981804	0.00489241	0.0348779	Down
PRRG1	14.2117	-2.76225	1.02392	0.00698142	0.0432609	Down
ZNF589	16.4678	-2.75932	1.02852	0.00730088	0.0443058	Down
KIAA0895L	21.9016	-2.7593	1.03526	0.00769178	0.0457521	Down
MLLT4	191.023	-2.75891	0.801049	0.000572917	0.00865641	Down
PHC2	302.141	-2.75777	0.725958	0.000145395	0.00339288	Down
ZNF761	16.6895	-2.75753	1.02905	0.00736938	0.0445515	Down
IL27RA	18.3044	-2.75748	1.03138	0.00750488	0.0451323	Down
HMGXB3	73.6519	-2.75739	0.828409	0.000873028	0.0114026	Down
HS1BP3	20.3377	-2.75726	1.03383	0.00765213	0.0456842	Down
GGA1	52.5002	-2.75718	0.883959	0.00181387	0.0188525	Down
IPPK	14.7586	-2.75565	1.02564	0.00721518	0.0439879	Down
ZNF593	60.9108	-2.75492	0.833067	0.00094314	0.0120486	Down
HIRIP3	18.4446	-2.75469	1.03175	0.00758679	0.0454471	Down
LPCAT4	17.9246	-2.75338	1.03113	0.00757948	0.0454293	Down
USP20	27.4801	-2.75306	0.95629	0.00399065	0.0308358	Down
CCZ1B	13.8533	-2.753	1.02381	0.00716735	0.0438859	Down
KCNK5	18.4362	-2.75269	1.0319	0.00763981	0.0456606	Down
ZNF841	19.3741	-2.75228	1.03308	0.00771868	0.0457612	Down
ENC1	14.5026	-2.75099	1.02542	0.00730079	0.0443058	Down
BCAT2	29.2875	-2.75059	0.967556	0.00447156	0.0331375	Down
ARMCX4	16.7443	-2.74957	1.02964	0.00757571	0.0454293	Down
RABL6	28.7733	-2.7494	0.964931	0.00438117	0.032745	Down
CEP85L	14.1128	-2.74825	1.0248	0.00732395	0.0444046	Down
C21orf2	18.2836	-2.74775	1.03197	0.00775365	0.045871	Down
VOPP1	52.3347	-2.74645	0.886798	0.0019546	0.0195292	Down
CGRRF1	14.7683	-2.74463	1.02649	0.00749942	0.0451297	Down
PRR24	17.7617	-2.74261	1.0316	0.00784662	0.0460578	Down
AJUBA	13.7123	-2.74185	1.02436	0.00743646	0.0449311	Down
TRMT12	13.9176	-2.74162	1.02484	0.00746939	0.0450264	Down
DNAJC17	14.0371	-2.74157	1.02512	0.00748643	0.0451033	Down
TMBIM1	305.446	-2.74139	0.684711	6.23542e-05	0.0018239	Down
SHC2	32.4323	-2.74077	0.983856	0.00534053	0.0367262	Down
CKS1B	13.7423	-2.74076	1.02451	0.0074684	0.0450264	Down
MMP24	14.4013	-2.74034	1.026	0.00756515	0.0454112	Down
EFHC1	14.8948	-2.73929	1.02709	0.00765246	0.0456842	Down
SRCAP	70.9969	-2.73914	0.813038	0.000754348	0.010315	Down
ZNF419	13.6312	-2.73904	1.02439	0.00749899	0.0451297	Down
DEAF1	27.4606	-2.73876	0.959136	0.00429767	0.0323839	Down
BRD3	14.7695	-2.73751	1.02697	0.00768483	0.0457521	Down
S100A2	80.4267	-2.73729	1.05043	0.00916374	0.0501451	Down
FAM219B	72.7013	-2.73641	0.831382	0.000996909	0.0125372	Down
MIF4GD	20.7376	-2.7357	1.03549	0.00824313	0.0476504	Down
ZNF264	13.7921	-2.73208	1.02531	0.00770741	0.0457521	Down
FAM109B	14.3637	-2.73204	1.02654	0.00778173	0.0459346	Down
TMEM133	13.891	-2.73198	1.02552	0.00772201	0.0457612	Down
RAB15	13.5222	-2.73123	1.02473	0.00769173	0.0457521	Down
ZNF862	14.3319	-2.73076	1.02657	0.00781222	0.0459959	Down
ZBTB24	13.515	-2.73074	1.02476	0.00770402	0.0457521	Down
PLA2G15	13.517	-2.73073	1.02476	0.00770455	0.0457521	Down
RBFA	14.7636	-2.72934	1.02756	0.00790403	0.0463096	Down
TNIK	14.8851	-2.72876	1.02788	0.00793684	0.046406	Down
MAT2A	507.595	-2.72831	0.747095	0.000260309	0.00506205	Down
ZNF766	13.8255	-2.7271	1.02574	0.00784524	0.0460578	Down
PPAP2B	917.352	-2.72593	0.851301	0.00136441	0.0156758	Down
NDRG1	1459.41	-2.72494	0.688718	7.60424e-05	0.00214656	Down
LINC00657	281.44	-2.72432	0.689388	7.75661e-05	0.00216628	Down
MFGE8	182.046	-2.72315	0.95409	0.00431467	0.0324791	Down
PODN	49.4155	-2.72249	1.04759	0.00935444	0.0508442	Down
USP30	21.0628	-2.72179	1.03657	0.00864543	0.0486802	Down
HABP4	30.4101	-2.7209	0.978585	0.00542851	0.0371367	Down
CXorf36	77.0683	-2.71979	1.04062	0.00895882	0.0495175	Down
METTL22	13.3593	-2.71938	1.02526	0.00799278	0.0465807	Down
SLC39A3	15.2084	-2.71911	1.02913	0.00823818	0.0476504	Down
MGC27345	13.3645	-2.7182	1.02536	0.00802646	0.0467216	Down
IKBKG	13.3755	-2.71762	1.02543	0.00804408	0.0467723	Down
GALT	21.9458	-2.71746	1.03758	0.00881788	0.0490019	Down
GALNT15	18.2681	-2.71669	1.03388	0.008597	0.0486669	Down
STON2	13.769	-2.71653	1.02642	0.00813012	0.0471942	Down
ZNF687	13.3145	-2.7162	1.0254	0.00807507	0.0469266	Down
CHL1	17.8422	-2.7156	1.03345	0.00859614	0.0486669	Down
TMEM136	15.773	-2.71473	1.03046	0.0084266	0.0483061	Down
GNB5	16.8353	-2.71472	1.03208	0.00852984	0.0486367	Down
RASIP1	131.77	-2.7137	0.93784	0.00380893	0.029738	Down
MPHOSPH8	83.7666	-2.71228	0.83376	0.00114166	0.0138277	Down
TNFRSF25	13.2586	-2.71135	1.02565	0.00820422	0.0475718	Down
ANGEL1	24.9519	-2.71123	0.947025	0.00419789	0.0318973	Down
TRMT11	14.3093	-2.71077	1.02803	0.0083681	0.0480445	Down
ACAT2	13.2417	-2.71017	1.0257	0.00823525	0.0476504	Down
SSSCA1	47.4783	-2.70985	0.856902	0.00156488	0.0171711	Down
FGF1	15.6905	-2.7093	1.03069	0.00857324	0.0486636	Down
INTS10	63.4649	-2.70913	0.877787	0.00202654	0.0199175	Down
PARP3	16.2198	-2.70888	1.03153	0.00863723	0.0486802	Down
LDLRAD4	14.8117	-2.70813	1.02917	0.00850378	0.0485531	Down
LOC150776	25.0942	-2.70714	0.949078	0.00433911	0.0325464	Down
NDUFAF5	13.1944	-2.70712	1.02581	0.00831508	0.0478185	Down
RPS6KA2	206.296	-2.70567	0.762384	0.000386752	0.00667975	Down
CCDC88C	14.4709	-2.70388	1.02885	0.00858754	0.0486669	Down
ZNF440	13.3353	-2.70346	1.02642	0.00844164	0.0483177	Down
AQP1	1190.95	-2.70338	0.961046	0.00490877	0.0349709	Down
STXBP6	24.7831	-2.70318	0.94749	0.00433097	0.0325318	Down
LRR1	13.1917	-2.70249	1.02617	0.00844934	0.0483177	Down
WHSC1	50.5204	-2.70245	0.889294	0.00237468	0.0218934	Down
VSIG10	17.4261	-2.70139	1.03374	0.00896903	0.0495183	Down
ZC3H6	15.2285	-2.70067	1.03044	0.00876995	0.0489077	Down
FAM135A	14.0393	-2.70038	1.02823	0.00863356	0.0486802	Down
THRB	13.3669	-2.70003	1.02678	0.008548	0.0486367	Down
RAPGEF1	151.59	-2.6998	0.714591	0.000158028	0.00359189	Down
FAHD2A	13.7535	-2.69971	1.02763	0.00861142	0.0486802	Down
GATSL3	20.0261	-2.69899	1.03683	0.00923821	0.0504475	Down
BIN1	57.9511	-2.6987	0.831819	0.00117727	0.0141463	Down
HOXA5	19.4892	-2.69848	1.03632	0.00921671	0.050357	Down
ST6GALNAC4	38.1342	-2.69833	0.914174	0.00316072	0.026357	Down
RABGGTA	27.055	-2.69815	0.964824	0.00516561	0.0360186	Down
RGAG4	13.6732	-2.69798	1.02762	0.00865337	0.0486802	Down
ACSF2	14.1216	-2.69787	1.02854	0.00871585	0.0487112	Down
CYBASC3	29.5266	-2.69627	0.978748	0.00587242	0.0389553	Down
PDDC1	13.7197	-2.69602	1.02783	0.00871551	0.0487112	Down
LMOD1	109.819	-2.69195	1.05237	0.010528	0.053961	Down
CDK10	52.7486	-2.69148	0.910064	0.00310184	0.0259955	Down
TRMT44	13.0061	-2.69035	1.02665	0.00877976	0.0489186	Down
UBE2O	26.8059	-2.68849	0.965366	0.00535361	0.0367519	Down
ARHGAP32	12.9931	-2.68829	1.02678	0.0088402	0.0490909	Down
ENGASE	24.6261	-2.68777	0.949706	0.00465323	0.0337922	Down
KRT17	40.1136	-2.68656	1.04688	0.01028	0.0535212	Down
ZNF337	36.1417	-2.68623	0.899894	0.00283529	0.0245655	Down
SUOX	15.2357	-2.68581	1.03145	0.00921685	0.050357	Down
KDM4C	24.6667	-2.68481	0.950794	0.00474647	0.0341856	Down
STK11IP	14.2521	-2.68468	1.02974	0.00913009	0.0500392	Down
C4orf27	14.2203	-2.68355	1.02976	0.00916055	0.0501451	Down
UBL4A	36.0053	-2.68346	0.899353	0.00284728	0.0245882	Down
SPARCL1	1104.13	-2.68339	0.968956	0.0056166	0.0379536	Down
DCPS	13.6016	-2.68293	1.02853	0.00909406	0.0499983	Down
TUBA1A	288.28	-2.68248	0.82968	0.00122435	0.0145783	Down
STARD3	113.595	-2.68021	0.834922	0.00132672	0.0153266	Down
PILRB	74.5568	-2.67938	0.87592	0.00222126	0.020901	Down
TNNC1	38.6667	-2.67912	0.924173	0.00374435	0.0294392	Down
MRPL4	46.6405	-2.67855	0.862101	0.00188998	0.019204	Down
NFATC3	46.5515	-2.67727	0.861578	0.00188737	0.019204	Down
WDR44	14.3177	-2.67644	1.03049	0.00939705	0.050944	Down
GIMAP6	88.8785	-2.67637	0.888002	0.00257894	0.0231465	Down
PPAT	14.4904	-2.67636	1.03082	0.00942195	0.0509855	Down
SHE	36.1267	-2.67594	1.04622	0.0105359	0.053961	Down
TEAD3	47.0489	-2.6759	0.867532	0.00203898	0.0199175	Down
TCEA3	21.6907	-2.67577	1.03951	0.0100512	0.053146	Down
IGJ	338.664	-2.67458	1.01723	0.008557	0.0486503	Down
MORC2	35.3564	-2.67372	0.896205	0.00285081	0.0245984	Down
PCCA	14.0776	-2.67364	1.03022	0.00945299	0.0510627	Down
RAI1	13.7303	-2.67354	1.02952	0.00940778	0.0509758	Down
WDYHV1	13.7172	-2.67287	1.0295	0.00942414	0.0509855	Down
PRKD1	12.8244	-2.67192	1.0276	0.00931817	0.0507741	Down
LOC283174	13.1342	-2.6716	1.02834	0.00937718	0.0509151	Down
SFI1	12.8374	-2.67122	1.02768	0.00934229	0.0508442	Down
FBXO44	13.5769	-2.67103	1.02934	0.00946216	0.0510859	Down
ASB6	36.1905	-2.6702	0.905689	0.00319579	0.0265288	Down
C20orf27	23.4435	-2.66896	1.0411	0.0103598	0.0536696	Down
POP5	15.759	-2.66798	1.03346	0.00983392	0.0524193	Down
MAST2	36.3022	-2.66646	0.908001	0.00331798	0.027263	Down
PFKFB4	16.2636	-2.66587	1.03437	0.00995802	0.05288	Down
ETV1	20.28	-2.66576	1.03884	0.0102853	0.0535212	Down
IGIP	14.0684	-2.66484	1.03077	0.00972938	0.0521533	Down
NYNRIN	18.559	-2.66484	1.03722	0.0101927	0.0533835	Down
PRX	72.7396	-2.66477	1.04197	0.0105445	0.053961	Down
TMTC1	46.378	-2.66359	1.04874	0.0110914	0.0556559	Down
WASF3	14.5975	-2.66333	1.03185	0.00984785	0.052451	Down
HMGCL	35.1932	-2.66154	0.898707	0.00306125	0.0257519	Down
EIF3G	195.787	-2.66115	0.767151	0.000522633	0.00815643	Down
MACC1	20.3041	-2.66085	1.03915	0.0104489	0.053786	Down
ZNF496	12.7492	-2.66068	1.02826	0.00966589	0.0518924	Down
NASP	186.66	-2.66034	0.698412	0.000139455	0.00330496	Down
LINS	12.9712	-2.6596	1.02885	0.00973703	0.0521676	Down
PAAF1	16.0206	-2.65747	1.0345	0.0102038	0.0533884	Down
FAM160A2	58.0804	-2.65723	0.854952	0.00188332	0.0192009	Down
COMMD10	13.1972	-2.65689	1.02954	0.00986145	0.0524861	Down
XRCC6	407.141	-2.65564	0.660051	5.7369e-05	0.00171633	Down
MXD4	43.0988	-2.65503	1.02116	0.0093222	0.0507741	Down
LTBP3	48.566	-2.65368	0.981311	0.0068464	0.0429218	Down
ECHDC3	15.7512	-2.65264	1.0344	0.010335	0.0536206	Down
ELMOD2	13.3764	-2.64978	1.03043	0.0101252	0.0533563	Down
VPS11	45.1964	-2.64941	0.859103	0.00204288	0.0199185	Down
ADM5	31.881	-2.6485	1.04588	0.0113311	0.056322	Down
ADAT2	12.5284	-2.64821	1.02866	0.0100407	0.0531437	Down
FAM65C	15.0238	-2.64759	1.03364	0.0104248	0.0537677	Down
FAM110B	13.7464	-2.6472	1.03135	0.0102664	0.0535055	Down
PHC1	12.7509	-2.64719	1.02928	0.0101148	0.0533476	Down
BTN2A2	61.9198	-2.64468	1.01303	0.00903682	0.0497617	Down
MGRN1	34.4113	-2.64466	0.896422	0.00317527	0.026422	Down
DHRS12	18.6447	-2.64449	1.03841	0.0108757	0.0550277	Down
C12orf43	13.7912	-2.64427	1.03164	0.0103724	0.0536819	Down
CERS5	66.6518	-2.64383	0.824937	0.00135116	0.0155576	Down
MAPK7	12.8492	-2.64259	1.02981	0.0102848	0.0535212	Down
LRRC37BP1	12.7129	-2.64245	1.02951	0.010267	0.0535055	Down
CLIP4	23.7092	-2.64217	0.952559	0.00554118	0.0375891	Down
HSPB7	21.7556	-2.64145	1.04122	0.0111847	0.0559022	Down
FTSJD1	13.581	-2.64143	1.03147	0.0104417	0.0537756	Down
NMT2	13.0005	-2.64092	1.03026	0.0103666	0.0536782	Down
TLL1	14.5474	-2.64041	1.03332	0.0106101	0.0541798	Down
RUNX1T1	17.1295	-2.64035	1.03697	0.0108898	0.0550574	Down
GALK2	12.4296	-2.64033	1.02903	0.0102922	0.0535308	Down
ENTHD2	12.8771	-2.63967	1.03008	0.0103893	0.0537163	Down
ZNF385D	21.7706	-2.63926	1.04134	0.0112612	0.0561775	Down
CLPP	55.2832	-2.63924	0.833935	0.00155187	0.0171078	Down
LEPR	31.6713	-2.63856	1.04616	0.0116643	0.0572829	Down
SERTAD3	78.1777	-2.63855	0.828386	0.00144668	0.0163469	Down
CCDC107	12.4335	-2.6385	1.02917	0.0103557	0.0536696	Down
DIDO1	87.5382	-2.63846	0.799371	0.000964529	0.0122473	Down
DPH5	12.4252	-2.63728	1.02922	0.0103949	0.053719	Down
SERTAD1	284.985	-2.63717	0.693275	0.000142421	0.00333832	Down
ZNF45	12.3954	-2.63655	1.0292	0.0104149	0.0537431	Down
TIAM1	17.2379	-2.63629	1.03733	0.0110403	0.0555773	Down
LOC100288778	21.4843	-2.63513	1.04132	0.0113879	0.056461	Down
PPAP2A	38.6499	-2.63481	1.01574	0.0094871	0.0511209	Down
THBS3	35.0268	-2.63476	1.00761	0.00892609	0.0494632	Down
SYT11	29.3748	-2.63432	0.988602	0.00770595	0.0457521	Down
STK36	12.3486	-2.63409	1.02927	0.0104921	0.0539291	Down
RTKN2	46.6311	-2.63367	0.881483	0.00281023	0.0244449	Down
FBXL6	12.248	-2.6318	1.0292	0.010554	0.0539833	Down
MAPK8	21.2011	-2.63045	1.04136	0.0115378	0.0569623	Down
MGLL	282.074	-2.6303	0.684809	0.000122573	0.00305009	Down
MAP4	302.358	-2.62951	0.773748	0.000677786	0.00969677	Down
CNST	64.0036	-2.62938	0.913818	0.00401022	0.0309414	Down
SIRT5	19.4432	-2.62904	1.03997	0.0114717	0.0567157	Down
CD34	231.555	-2.62865	1.04685	0.0120389	0.0581512	Down
C11orf54	14.0938	-2.62862	1.03325	0.0109581	0.0552959	Down
SEPT8	66.3201	-2.62857	0.830415	0.00154888	0.0171028	Down
ANKRD46	14.9858	-2.62842	1.03475	0.0110802	0.0556559	Down
DYNC2LI1	14.9073	-2.62811	1.03464	0.0110817	0.0556559	Down
PEX1	12.8823	-2.62709	1.03098	0.0108297	0.0548591	Down
ANK3	12.2855	-2.62699	1.02966	0.0107317	0.0545995	Down
CCDC86	45.7983	-2.62689	0.876085	0.00271366	0.0239263	Down
GJC1	24.6706	-2.62637	0.963471	0.00641173	0.0414336	Down
ITLN2	12.1545	-2.62556	1.02944	0.0107575	0.054619	Down
TMEM55B	44.3221	-2.62544	0.859946	0.00226543	0.0211837	Down
NRARP	17.3275	-2.62524	1.03805	0.0114382	0.0566055	Down
CDK11A	16.0051	-2.62519	1.03642	0.0113108	0.0562912	Down
PP7080	14.0133	-2.62426	1.03339	0.011102	0.0556559	Down
ASB13	20.7358	-2.62152	1.0414	0.0118259	0.0576525	Down
KLHL24	34.4961	-2.62146	0.905593	0.00379464	0.0296927	Down
RIMS3	26.6233	-2.6197	1.04492	0.012173	0.0586637	Down
LAMA2	42.6998	-2.61963	0.96464	0.00661453	0.0421732	Down
PDE5A	21.5888	-2.61956	1.04212	0.0119475	0.0579439	Down
STON1	19.834	-2.61915	1.0408	0.0118531	0.0576782	Down
B3GALNT2	23.4169	-2.61875	0.955303	0.00612018	0.0400175	Down
DDX56	105.733	-2.61735	0.764612	0.000619104	0.0090926	Down
MFHAS1	23.7863	-2.61713	0.958846	0.00634383	0.0411467	Down
TFEB	14.447	-2.61642	1.03463	0.011444	0.0566055	Down
PAGR1	27.9979	-2.61586	0.985352	0.00793688	0.046406	Down
PIGO	12.4448	-2.61483	1.03088	0.0111968	0.0559096	Down
MTM1	12.1461	-2.61429	1.03023	0.0111623	0.0558432	Down
XPA	15.2455	-2.61407	1.03601	0.0116292	0.057171	Down
RSF1	27.7209	-2.61395	0.984482	0.00792738	0.0464021	Down
PDGFC	12.7025	-2.61265	1.0316	0.0113217	0.0563189	Down
CEP192	12.4328	-2.61234	1.03107	0.0112888	0.0562101	Down
NKD1	15.1033	-2.61226	1.03591	0.0116791	0.0572829	Down
SELRC1	12.3257	-2.61221	1.03083	0.011274	0.0562101	Down
GRHL1	12.187	-2.61199	1.03049	0.0112543	0.05617	Down
NCDN	12.3513	-2.61186	1.03088	0.0112891	0.0562101	Down
PSMD2	259.163	-2.61162	0.763133	0.0006211	0.00910917	Down
TRIP11	24.8514	-2.61114	0.968096	0.00699281	0.0432609	Down
POMT2	22.9576	-2.61009	0.953397	0.0061875	0.040307	Down
ENG	426.614	-2.6091	0.929178	0.00498547	0.0352541	Down
ZNF181	11.9551	-2.60857	1.0302	0.0113384	0.056322	Down
SH3TC1	28.7101	-2.60805	0.98998	0.00842747	0.0483061	Down
CSF2RA	14.034	-2.60758	1.03454	0.0117184	0.0573681	Down
SEC23IP	46.9593	-2.60751	0.895565	0.00359609	0.0287748	Down
ZBTB9	12.9286	-2.60724	1.03249	0.0115635	0.0570351	Down
CEP104	11.926	-2.60719	1.03022	0.0113833	0.056461	Down
DHX35	12.3922	-2.60687	1.03133	0.0114815	0.0567377	Down
ZNF136	11.963	-2.60634	1.03037	0.0114221	0.0565771	Down
MTA3	12.5285	-2.60568	1.03171	0.0115502	0.0569966	Down
PFAS	11.8987	-2.60558	1.03028	0.0114388	0.0566055	Down
VPS16	34.506	-2.60508	0.911102	0.00424621	0.032125	Down
ADCK3	35.8227	-2.60465	1.01325	0.0101525	0.0533563	Down
KLC4	13.4407	-2.60447	1.03364	0.0117451	0.0574456	Down
SMARCAL1	12.4052	-2.60425	1.03154	0.0115821	0.0570736	Down
WDR35	12.7053	-2.6029	1.03232	0.0116889	0.0573038	Down
TRNAU1AP	34.2084	-2.60238	0.909195	0.00420585	0.0318991	Down
CCNJL	11.9538	-2.60227	1.03066	0.0115746	0.0570633	Down
PDLIM2	55.3299	-2.60196	0.854552	0.00232813	0.0216141	Down
DDHD2	34.2424	-2.60167	0.909587	0.00423276	0.0320581	Down
PLCG1	95.4816	-2.60119	0.892231	0.0035526	0.0285213	Down
C6orf136	11.8234	-2.60014	1.03049	0.0116289	0.057171	Down
COQ6	12.6779	-2.59983	1.03243	0.0117969	0.0575915	Down
BCL7A	13.4186	-2.59978	1.03395	0.0119225	0.0578818	Down
ARPC1B	374.023	-2.59951	0.77669	0.000817194	0.01089	Down
NAT9	53.6393	-2.59853	0.83685	0.00190195	0.0192272	Down
GREM1	11.8247	-2.59814	1.03063	0.0117049	0.0573289	Down
ADCY3	32.5755	-2.59701	1.00573	0.00981719	0.0524095	Down
C7orf50	80.1114	-2.59624	0.984571	0.0083661	0.0480445	Down
METTL21A	12.129	-2.59604	1.03152	0.0118458	0.0576694	Down
SMYD3	14.9385	-2.5958	1.03665	0.0122793	0.0590405	Down
ZNF263	84.8318	-2.59554	0.81384	0.00142641	0.0162391	Down
TJAP1	53.7956	-2.5952	0.840538	0.00201818	0.0199144	Down
PASK	12.1121	-2.5951	1.03155	0.0118786	0.0577488	Down
ZNF212	12.7357	-2.59393	1.03295	0.012033	0.0581512	Down
AKAP11	22.9988	-2.59373	0.957386	0.00674503	0.0426171	Down
WRAP73	23.4533	-2.59358	0.961338	0.00697807	0.0432609	Down
UGGT2	22.8991	-2.59191	0.957064	0.00676509	0.0426668	Down
ZNF185	16.3674	-2.59116	1.0388	0.0126174	0.0599253	Down
NDUFS6	125.98	-2.58848	0.760887	0.000669138	0.00964681	Down
TRIM29	53.9222	-2.58558	1.05138	0.0139235	0.0638393	Down
ATP2C2	16.6796	-2.58443	1.03955	0.0129152	0.0609977	Down
TRAPPC9	16.2849	-2.58264	1.03916	0.0129438	0.0610889	Down
APBB3	27.374	-2.5822	0.988055	0.00896418	0.0495175	Down
COMMD3	11.6819	-2.58181	1.03146	0.012312	0.0591165	Down
NSUN5P1	12.7896	-2.58123	1.03391	0.0125402	0.0597803	Down
INTS1	23.3417	-2.58102	0.963011	0.00735867	0.0445123	Down
CDK11B	39.8408	-2.58028	0.958877	0.00712507	0.0437083	Down
SNHG10	11.5877	-2.57976	1.03138	0.0123752	0.0592561	Down
FAM134B	12.6534	-2.57914	1.03382	0.012604	0.0599162	Down
WDR5	53.3933	-2.57908	0.844575	0.00226034	0.0211632	Down
ERVK13-1	11.5592	-2.5781	1.03143	0.0124352	0.0594095	Down
CACTIN	12.4007	-2.57779	1.03335	0.0126099	0.0599172	Down
SIRT1	34.466	-2.57635	0.920455	0.00512617	0.035815	Down
ABHD3	12.6384	-2.57566	1.03402	0.0127413	0.0603501	Down
KLHL22	13.0194	-2.57561	1.03472	0.0128034	0.0605899	Down
AFG3L2	110.922	-2.57272	0.746603	0.000569156	0.00864129	Down
GNA12	83.0479	-2.57168	0.812102	0.00154179	0.0170706	Down
ASAP3	17.9514	-2.57121	1.04148	0.0135562	0.0627385	Down
INO80E	15.4767	-2.56991	1.03886	0.0133696	0.0622589	Down
ZNF134	13.3686	-2.56843	1.03585	0.0131555	0.0616992	Down
ZUFSP	13.3686	-2.56843	1.03585	0.0131555	0.0616992	Down
OAF	35.0489	-2.5683	0.928104	0.00565304	0.0381262	Down
PDK2	20.2242	-2.56603	1.04354	0.0139334	0.0638393	Down
CDC40	11.5117	-2.5651	1.03224	0.012956	0.0611193	Down
RAPGEFL1	12.5073	-2.56438	1.0345	0.01318	0.0617043	Down
MS4A15	21.5846	-2.56425	1.04452	0.0140899	0.0643014	Down
DVL1	22.0021	-2.56338	0.95553	0.00730344	0.0443058	Down
S100PBP	21.8963	-2.56291	0.954629	0.00725897	0.0441636	Down
POLA1	11.4196	-2.56213	1.03223	0.0130598	0.0614981	Down
FAM20B	62.6894	-2.56136	0.830205	0.00203407	0.0199175	Down
EDNRA	53.335	-2.56113	0.853863	0.00270455	0.023866	Down
SLC27A1	13.5258	-2.55928	1.03664	0.0135557	0.0627385	Down
PLCL2	11.9349	-2.55898	1.03365	0.0132986	0.0620334	Down
POLD1	11.6229	-2.55839	1.03295	0.0132575	0.0619017	Down
ZNF805	22.3732	-2.55733	0.9603	0.00774356	0.0458372	Down
AGFG2	17.2516	-2.55729	1.04149	0.0140722	0.0643014	Down
PPARGC1B	26.7441	-2.55603	1.04724	0.0146577	0.0655864	Down
FOXO4	28.2745	-2.55578	0.996452	0.0103213	0.0536023	Down
PLXNA3	12.3574	-2.5551	1.0348	0.0135428	0.0627385	Down
LRRC40	11.5145	-2.55442	1.03298	0.0134032	0.0623601	Down
PKN1	88.5826	-2.55278	0.873237	0.00346284	0.0279933	Down
PTPN3	17.4435	-2.55187	1.04197	0.0143218	0.0648146	Down
MAP2K5	13.3499	-2.55152	1.03681	0.0138579	0.0636713	Down
TMEM186	11.2638	-2.55144	1.0326	0.0134773	0.0625304	Down
UBXN1	202.425	-2.54942	0.714791	0.000361559	0.00637036	Down
SPECC1	21.915	-2.54927	0.958006	0.00779064	0.0459346	Down
PDXK	180.714	-2.54906	0.749014	0.000665971	0.00963273	Down
ANGPTL2	159.772	-2.54903	0.897176	0.00449482	0.0332772	Down
HTRA3	28.4222	-2.54903	1.04804	0.0150077	0.0665331	Down
MOSPD1	11.7496	-2.54735	1.03399	0.0137544	0.0634323	Down
SLC6A4	40.892	-2.54708	0.972173	0.00879323	0.0489461	Down
HDHD1	11.9177	-2.54693	1.03438	0.0138063	0.0635318	Down
ODF3B	25.7498	-2.54577	0.985941	0.00982103	0.0524095	Down
SP6	15.5547	-2.54565	1.0403	0.0144035	0.0649985	Down
ZNF622	53.2583	-2.54554	0.861223	0.00311928	0.0261209	Down
FARS2	13.2843	-2.54549	1.03707	0.0141079	0.0643279	Down
SCNN1G	19.1298	-2.54535	1.04367	0.0147342	0.0657558	Down
ZNF248	11.1736	-2.54503	1.03282	0.0137338	0.0634205	Down
FOXJ2	52.4237	-2.54488	0.851796	0.00281116	0.0244449	Down
PPP1R9A	11.1587	-2.54359	1.03289	0.0137934	0.0635011	Down
L3MBTL3	11.1548	-2.54356	1.03288	0.0137935	0.0635011	Down
TUBGCP6	42.9017	-2.54354	0.880619	0.00387266	0.030079	Down
USP31	36.7394	-2.54349	0.9489	0.00735206	0.044498	Down
ZNF839	14.0978	-2.54322	1.03848	0.0143258	0.0648146	Down
LEPREL2	13.4395	-2.54286	1.03748	0.014246	0.0646977	Down
ZNF689	11.8074	-2.54279	1.03442	0.0139646	0.0639524	Down
DCAF5	80.7827	-2.54167	0.80911	0.00168195	0.0180264	Down
GLI3	11.195	-2.54068	1.03318	0.0139293	0.0638393	Down
TOMM34	88.5627	-2.54067	0.94018	0.00688565	0.0430167	Down
TBC1D30	11.1262	-2.5402	1.03304	0.0139339	0.0638393	Down
SH3RF1	32.2481	-2.53998	0.90968	0.00523552	0.0362893	Down
RPS28	1097.75	-2.53965	0.614048	3.53545e-05	0.00119376	Down
TENC1	176.798	-2.53952	1.02527	0.0132523	0.0619017	Down
HCG26	11.1989	-2.539	1.03331	0.0140044	0.0641063	Down
DOLK	11.8502	-2.5382	1.03482	0.0141747	0.0645203	Down
PHTF2	12.0502	-2.53737	1.03529	0.0142506	0.0646977	Down
MERTK	12.095	-2.53476	1.03555	0.0143751	0.0649538	Down
NDUFA11	173.538	-2.53421	0.817629	0.00193877	0.0194823	Down
SCN4B	21.1929	-2.5328	1.04552	0.0154125	0.0674594	Down
PGAP3	23.4248	-2.53252	1.04668	0.0155381	0.0676196	Down
DPT	53.1886	-2.53235	1.01274	0.012402	0.0593189	Down
DCP1B	11.0392	-2.53048	1.03351	0.0143479	0.0648591	Down
AIMP2	12.2003	-2.53044	1.03607	0.0145925	0.0654576	Down
SLC16A5	11.1203	-2.53013	1.03373	0.0143824	0.0649592	Down
TRABD	41.005	-2.52976	0.863494	0.00339311	0.0276209	Down
FDX1L	12.3865	-2.52889	1.03649	0.0146927	0.0656265	Down
ZSCAN9	12.5475	-2.52832	1.03686	0.0147513	0.0657763	Down
ABHD6	22.5997	-2.52739	1.04647	0.0157283	0.0681646	Down
GSTM2	28.0983	-2.52729	1.04859	0.0159445	0.0687303	Down
MIR17HG	14.829	-2.52718	1.04039	0.0151371	0.0667857	Down
NUDT16L1	13.3532	-2.52627	1.03831	0.0149723	0.0664798	Down
TGFBR2	367.412	-2.52463	0.6754	0.000185509	0.00398371	Down
SSTR2	11.239	-2.52443	1.03441	0.0146687	0.0656032	Down
TANGO6	10.9529	-2.52421	1.03373	0.0146122	0.0654894	Down
USP9Y	22.1628	-2.52368	0.965955	0.00898503	0.0495545	Down
PLAC9	107.266	-2.52272	1.02969	0.0142864	0.0647667	Down
IFI27L1	13.4298	-2.52264	1.03864	0.0151494	0.0667857	Down
FOXK2	78.5046	-2.52223	0.796006	0.0015317	0.0169968	Down
PCED1B	12.8351	-2.5222	1.0377	0.0150751	0.0666263	Down
SETD6	11.0504	-2.52176	1.03412	0.014746	0.0657763	Down
ALKBH6	12.3508	-2.52053	1.03693	0.0150676	0.0666263	Down
NRDE2	11.5152	-2.52004	1.03529	0.0149271	0.0663351	Down
COL6A6	17.4737	-2.5196	1.04346	0.0157498	0.0681736	Down
SERPINB6	297.31	-2.51953	0.782654	0.00128543	0.0150148	Down
TNFRSF10A	11.9134	-2.51797	1.03629	0.0151077	0.0667248	Down
ZNF576	11.1043	-2.51747	1.03453	0.0149566	0.066438	Down
HECTD1	117.791	-2.51717	0.81035	0.00189461	0.019204	Down
ACSF3	11.2685	-2.51633	1.03499	0.015046	0.0666095	Down
PPOX	12.9416	-2.51622	1.03823	0.015369	0.0674275	Down
CASKIN2	36.2975	-2.51525	1.02402	0.0140392	0.0642376	Down
DBR1	10.9121	-2.51494	1.03425	0.0150303	0.0665962	Down
DDX47	138.492	-2.51446	0.806448	0.00182116	0.0188786	Down
RUFY3	59.4841	-2.51446	0.819392	0.00215002	0.0204876	Down
FAM3A	38.0745	-2.51399	0.964809	0.00916904	0.0501479	Down
ARRB1	135.122	-2.51195	0.838256	0.00272974	0.0240478	Down
TIMM44	40.4124	-2.51112	0.864504	0.00367619	0.0290997	Down
LRRC32	597.713	-2.51089	0.78472	0.0013756	0.0157698	Down
FBXO22	11.2715	-2.50995	1.03545	0.0153494	0.0673848	Down
OCLN	13.366	-2.50932	1.03934	0.0157641	0.0682072	Down
DOHH	14.4283	-2.50897	1.0408	0.0159253	0.0687064	Down
EFTUD1	28.4521	-2.50892	1.00433	0.0124859	0.0595975	Down
MON1A	12.3281	-2.50702	1.03771	0.0156962	0.0680819	Down
WDR25	10.8576	-2.5069	1.03466	0.0153967	0.0674594	Down
ZNF697	44.6332	-2.5055	0.995532	0.0118445	0.0576694	Down
SSH1	319.318	-2.50542	0.721854	0.000518893	0.00812057	Down
ANKRA2	10.9283	-2.50518	1.03495	0.0154955	0.0675458	Down
LRIG3	10.7978	-2.50486	1.03466	0.0154799	0.0675342	Down
UAP1L1	11.0086	-2.50474	1.03519	0.0155377	0.0676196	Down
PCGF3	91.5145	-2.50472	0.800354	0.00175093	0.0184748	Down
DHRS4L2	11.3205	-2.50457	1.03587	0.015613	0.0678608	Down
TMOD1	30.5555	-2.50417	0.902126	0.00550581	0.0374459	Down
ANAPC2	26.0888	-2.50396	0.994828	0.0118365	0.0576694	Down
SMPD2	12.6474	-2.50379	1.03851	0.0159114	0.0687031	Down
CCHCR1	13.076	-2.5028	1.03922	0.0160252	0.0688547	Down
TANC2	37.265	-2.50278	0.962915	0.009345	0.0508442	Down
APLN	12.9233	-2.5022	1.03906	0.0160334	0.0688619	Down
CHST10	14.5984	-2.50211	1.04137	0.0162738	0.0695743	Down
DAK	16.6148	-2.5018	1.04351	0.0165076	0.0700954	Down
KLF12	10.7232	-2.50144	1.03471	0.0156263	0.0678906	Down
USHBP1	20.5489	-2.50054	1.04637	0.0168611	0.0708236	Down
SLC16A6	10.9054	-2.49993	1.03527	0.0157454	0.0681736	Down
TMEM199	21.0367	-2.49947	0.961222	0.009314	0.0507741	Down
MEIS2	22.3233	-2.49873	0.972396	0.0101798	0.0533663	Down
PDE4DIP	104.041	-2.49866	0.924691	0.00688918	0.0430167	Down
WDR13	107.689	-2.49864	0.911025	0.00609416	0.0399468	Down
DOK1	11.7483	-2.49853	1.03714	0.0159935	0.0688388	Down
GAPVD1	51.4452	-2.49849	0.864946	0.00386947	0.0300764	Down
TSPAN9	107.663	-2.49751	0.973625	0.0103126	0.0536023	Down
BAG3	276.759	-2.49648	0.662274	0.000163535	0.0036694	Down
MAMDC2	16.1078	-2.49568	1.04331	0.0167533	0.0705944	Down
POMT1	25.4097	-2.49503	0.992894	0.0119747	0.0580012	Down
KIAA0355	58.8053	-2.49499	0.823063	0.00243463	0.0223093	Down
MIR143HG	33.7054	-2.49498	1.05072	0.0175705	0.0726693	Down
NIF3L1	10.6556	-2.49447	1.03502	0.0159488	0.0687303	Down
FAM84B	21.7812	-2.49397	0.968982	0.0100586	0.0531584	Down
ZBED2	14.9723	-2.49301	1.04226	0.0167601	0.0705944	Down
MAPK11	84.2839	-2.49289	0.981427	0.011083	0.0556559	Down
CDC34	59.1898	-2.4925	0.829941	0.00267132	0.0236522	Down
CTPS2	13.3376	-2.49229	1.0402	0.0165766	0.0702358	Down
AARS2	12.1801	-2.49194	1.03835	0.0163994	0.0698338	Down
DHX57	11.636	-2.49183	1.03733	0.0162989	0.0696035	Down
DUSP8	13.7171	-2.49161	1.04081	0.0166699	0.0704144	Down
SHFM1	131.063	-2.48989	0.720189	0.000545685	0.00841445	Down
LCK	16.0395	-2.48895	1.04359	0.0170794	0.0715399	Down
ZBTB14	12.0379	-2.48812	1.03832	0.0165615	0.0702358	Down
NOTCH2	183.523	-2.48743	0.946236	0.00856954	0.0486636	Down
C19orf21	10.5199	-2.48658	1.03522	0.0163066	0.069608	Down
FAT4	12.5521	-2.48646	1.03931	0.0167376	0.0705944	Down
NT5DC3	10.642	-2.48547	1.03558	0.0163919	0.0698301	Down
NTHL1	22.253	-2.48441	1.04779	0.0177351	0.0730203	Down
EXOSC8	30.3203	-2.4838	0.906754	0.00615846	0.0401677	Down
NADSYN1	59.4711	-2.48205	0.840277	0.00313843	0.0262136	Down
KIAA1462	124.462	-2.48162	0.805742	0.00207055	0.020058	Down
RIPK3	10.4615	-2.48149	1.03542	0.0165473	0.0702072	Down
LMNA	542.145	-2.48127	0.79278	0.00174902	0.0184748	Down
MAN1B1	39.5503	-2.48115	0.980049	0.0113524	0.056365	Down
TMEM201	11.305	-2.48094	1.03734	0.016773	0.0705944	Down
C17orf103	11.305	-2.48094	1.03734	0.016773	0.0705944	Down
DCAF13	81.3711	-2.48091	0.857234	0.00380261	0.0297243	Down
PLEKHA5	11.9405	-2.48046	1.03859	0.016927	0.0709867	Down
MAL	17.7275	-2.47962	1.04537	0.0176918	0.0729702	Down
MECP2	76.1787	-2.47862	0.800895	0.00196933	0.0195811	Down
ATG14	11.0264	-2.47812	1.03692	0.0168542	0.0708236	Down
PLEKHG4	12.0587	-2.47784	1.039	0.0170873	0.0715444	Down
A1BG	13.1429	-2.47732	1.04073	0.0172947	0.0720396	Down
HLCS	11.1329	-2.47679	1.03724	0.0169461	0.0710098	Down
C2orf42	10.4303	-2.47642	1.03568	0.0167978	0.0706707	Down
PTPDC1	10.551	-2.47583	1.03602	0.01686	0.0708236	Down
CAMKK1	15.4378	-2.47501	1.04361	0.0177114	0.0729936	Down
NTRK2	43.0848	-2.47455	1.05226	0.01869	0.0755149	Down
GCNT2	11.6121	-2.47305	1.03847	0.017245	0.0719182	Down
CYB561D2	11.2076	-2.47305	1.03762	0.0171547	0.0716552	Down
LRRC23	12.2957	-2.47302	1.03964	0.0173731	0.072223	Down
ZNF211	20.1723	-2.47233	0.958882	0.00992734	0.0528099	Down
ITIH4	20.4288	-2.47233	1.04732	0.018244	0.0743399	Down
KLHDC4	31.9635	-2.47197	0.929378	0.00781855	0.0459959	Down
PYROXD1	10.649	-2.47077	1.03658	0.0171457	0.0716462	Down
ZNF468	11.0228	-2.46909	1.03752	0.0173219	0.0720583	Down
PDK4	219.802	-2.46806	0.945604	0.00905332	0.0498265	Down
MUC20	13.1857	-2.46761	1.0413	0.0178007	0.073189	Down
MRGPRF	17.0913	-2.46694	1.04541	0.0182852	0.0743946	Down
ZNF587	10.8839	-2.46681	1.03736	0.0174085	0.0722369	Down
ACOT8	11.142	-2.46669	1.03788	0.0174703	0.0723977	Down
TMEM74B	33.3327	-2.46665	1.05125	0.0189555	0.0762455	Down
OSBPL7	12.4489	-2.46648	1.04026	0.0177388	0.0730203	Down
TRIB3	30.3162	-2.46579	1.01612	0.0152375	0.0670616	Down
BRAT1	11.4186	-2.46336	1.03863	0.0177049	0.0729936	Down
SOGA1	14.0479	-2.4633	1.04264	0.0181493	0.0741678	Down
ZNF232	10.3129	-2.46325	1.03626	0.0174508	0.0723455	Down
VGLL3	20.1929	-2.46303	0.961334	0.0104042	0.0537403	Down
ZNF12	35.0899	-2.46243	0.958898	0.0102293	0.0534154	Down
CEP164	22.9051	-2.46164	0.984017	0.0123626	0.0592363	Down
ZBTB39	11.5673	-2.46094	1.0391	0.0178683	0.0733809	Down
MEDAG	320.573	-2.46076	0.821911	0.00275391	0.0241594	Down
PROSAPIP1	10.2901	-2.46059	1.03639	0.017587	0.0727091	Down
COL5A3	22.7841	-2.46039	1.04876	0.0189765	0.0762617	Down
ADCK2	13.6064	-2.45995	1.04226	0.0182646	0.0743399	Down
P2RY8	10.7233	-2.45977	1.03742	0.0177376	0.0730203	Down
PTPRD	11.0297	-2.45947	1.03809	0.0178253	0.0732615	Down
LAMC3	75.1951	-2.45914	0.961546	0.0105433	0.053961	Down
LRWD1	10.2524	-2.45904	1.03639	0.017659	0.0728953	Down
ZNF320	11.4933	-2.45779	1.0391	0.0180155	0.0737548	Down
C20orf194	29.9865	-2.45708	0.912138	0.00706502	0.0435131	Down
RPLP0	1890.62	-2.45603	0.631869	0.000101519	0.00266515	Down
ZCCHC14	39.2131	-2.456	0.874624	0.00498395	0.0352541	Down
RBM26	20.2311	-2.45594	0.963387	0.0107947	0.0547083	Down
AXIN1	19.8691	-2.45487	0.959862	0.0105421	0.053961	Down
NBPF10	15.2015	-2.45467	1.04432	0.0187488	0.0756062	Down
ZNF783	21.1684	-2.45372	0.972391	0.011623	0.057171	Down
TBCE	10.1849	-2.45335	1.0366	0.0179465	0.0735871	Down
TSPYL4	20.2458	-2.45325	0.964017	0.0109335	0.0552248	Down
SCN7A	23.1619	-2.45254	1.04913	0.019404	0.0773581	Down
FAM92A1	10.6259	-2.45154	1.03772	0.0181555	0.0741678	Down
TOM1L2	41.1486	-2.45092	0.900783	0.0065109	0.0417135	Down
QSOX1	302.093	-2.45091	0.768972	0.00143631	0.016288	Down
CCDC71	20.1971	-2.45069	0.964122	0.0110255	0.0555773	Down
STYX	21.0113	-2.4501	0.971808	0.0116963	0.0573133	Down
LOC388692	10.2785	-2.44888	1.0371	0.0182124	0.0742476	Down
RNF216	38.9268	-2.44878	0.874125	0.00508802	0.0356671	Down
ADAMTSL3	21.4818	-2.44875	1.04859	0.0195285	0.0777365	Down
DNAAF2	10.7398	-2.44843	1.0382	0.0183562	0.074597	Down
DEPDC5	10.1038	-2.44811	1.03674	0.0182082	0.0742476	Down
ERMAP	11.566	-2.44797	1.0398	0.0185598	0.0751916	Down
SMG6	49.4585	-2.44759	0.867544	0.00478312	0.0344025	Down
WDR75	59.3245	-2.44516	0.861066	0.00451576	0.0332772	Down
CDC7	10.7285	-2.44511	1.03834	0.0185309	0.0751036	Down
ARRDC1	33.3861	-2.4431	0.951031	0.0102024	0.0533884	Down
RASSF7	10.5503	-2.44277	1.03813	0.0186205	0.0753245	Down
SFRP2	73.0843	-2.44202	1.05352	0.0204513	0.0801194	Down
NANP	10.8845	-2.44184	1.0389	0.0187528	0.0756062	Down
WDR81	13.3163	-2.44169	1.04279	0.019207	0.0769498	Down
LOC729970	10.0305	-2.44031	1.03706	0.0186179	0.0753245	Down
TMEM218	11.4368	-2.43864	1.0401	0.019047	0.0764866	Down
BTNL9	173.356	-2.4386	1.04817	0.0199905	0.0787396	Down
GADD45A	407.431	-2.43744	0.820283	0.00296385	0.0252011	Down
CD6	13.9974	-2.43731	1.04385	0.0195481	0.0777553	Down
SYNE1	262.739	-2.43694	0.844663	0.00391288	0.0303465	Down
ARMC7	10.0617	-2.43656	1.03737	0.0188355	0.0758819	Down
SMARCB1	40.9961	-2.43629	0.90518	0.00711315	0.0437083	Down
DDX55	28.8612	-2.4339	0.906007	0.00722251	0.0439879	Down
HTATSF1	60.2598	-2.4336	0.877293	0.00553734	0.0375873	Down
HPS3	10.0148	-2.43272	1.03752	0.0190402	0.0764866	Down
RNF170	11.1843	-2.43119	1.04007	0.0194113	0.0773581	Down
MTX3	10.3675	-2.43101	1.03842	0.0192289	0.0769498	Down
FLNC	134.242	-2.43065	0.715736	0.000683754	0.00975425	Down
LONP1	85.9758	-2.42968	0.843218	0.00395868	0.0306113	Down
KCTD18	11.059	-2.4291	1.03995	0.0195027	0.0776631	Down
ILKAP	55.7622	-2.42873	0.824202	0.00321117	0.0265935	Down
EP400	57.9926	-2.4285	0.855092	0.00451071	0.0332772	Down
PCCB	10.4571	-2.42842	1.03877	0.019399	0.0773581	Down
MYCBP2	56.6388	-2.42803	0.837586	0.00374543	0.0294392	Down
ORAI1	28.6711	-2.42802	0.905568	0.00733563	0.0444497	Down
CBR1	23.4667	-2.42734	0.993764	0.0145829	0.0654425	Down
TRIQK	14.5374	-2.42655	1.04487	0.0202151	0.0794158	Down
QTRT1	44.2566	-2.42591	0.93876	0.00976165	0.0522729	Down
NPTX1	21.1756	-2.42557	1.04917	0.0207831	0.0810111	Down
MAGEF1	20.6608	-2.42404	0.974321	0.0128491	0.060751	Down
SNHG3	78.6119	-2.42291	0.825954	0.00335197	0.0274446	Down
HMOX1	1544.27	-2.42259	0.814099	0.00292234	0.0250029	Down
WDR83	10.7298	-2.42175	1.03974	0.0198483	0.078415	Down
CAPN10	10.8999	-2.42156	1.04008	0.0198992	0.0785369	Down
GSS	37.492	-2.41796	0.868364	0.0053611	0.0367519	Down
VLDLR	12.2436	-2.4179	1.04256	0.0203847	0.0799926	Down
GAL	56.4458	-2.41771	1.05342	0.0217267	0.0835414	Down
N4BP3	12.4331	-2.41591	1.04293	0.0205333	0.0803355	Down
ACTR3B	10.4026	-2.4153	1.03945	0.0201446	0.0791982	Down
NR5A2	13.6506	-2.41231	1.04457	0.0209231	0.0814962	Down
HID1	38.5059	-2.41113	0.98967	0.0148384	0.0660807	Down
MLLT10	28.2589	-2.41076	0.906329	0.00781607	0.0459959	Down
KIF21B	24.1396	-2.40986	1.00054	0.0160155	0.0688416	Down
OAZ2	126.901	-2.40933	0.889833	0.00677676	0.0426891	Down
IMMP2L	10.3987	-2.409	1.03981	0.0205163	0.0802988	Down
PHRF1	28.2179	-2.40869	0.906547	0.00788418	0.0462265	Down
SLC25A3	548.964	-2.40866	0.594862	5.14126e-05	0.00158425	Down
RCOR1	38.2236	-2.40794	0.884096	0.00645723	0.0414978	Down
STRIP1	37.5331	-2.40765	0.874282	0.00588963	0.0390449	Down
GIMAP7	40.51	-2.40714	0.911814	0.008292	0.047792	Down
NUP188	82.1699	-2.40696	0.817696	0.00324436	0.026826	Down
DUS2L	10.5052	-2.40679	1.04015	0.0206745	0.0807075	Down
ITK	13.9078	-2.40537	1.04519	0.0213703	0.0826554	Down
CA4	174.013	-2.40524	1.05246	0.022292	0.085092	Down
ABCB10	11.2025	-2.40492	1.04156	0.0209453	0.081522	Down
CYB5D1	87.243	-2.4049	0.871379	0.00578232	0.0386506	Down
ZNF688	14.12	-2.4049	1.04539	0.0214213	0.0828142	Down
GRB7	19.8424	-2.40469	1.04922	0.0219122	0.0839783	Down
NAP1L5	13.9311	-2.4044	1.04522	0.0214271	0.0828142	Down
TRPS1	10.9942	-2.40366	1.0413	0.0209811	0.0816312	Down
MVB12B	12.0607	-2.40207	1.04306	0.0212839	0.0824427	Down
PMS1	10.3014	-2.40048	1.04011	0.0210035	0.081688	Down
ZNF518A	10.6097	-2.40021	1.04074	0.0210962	0.0819576	Down
CLDN11	13.9291	-2.39923	1.04544	0.0217362	0.0835476	Down
SFXN5	11.9653	-2.39858	1.04309	0.0214774	0.0828559	Down
CREBZF	71.5095	-2.39826	0.801447	0.00276784	0.0242455	Down
CNTROB	36.8725	-2.39756	0.869132	0.00580545	0.0387559	Down
YPEL1	10.1462	-2.39752	1.03995	0.0211433	0.0820798	Down
MAP4K5	77.0471	-2.39708	0.86905	0.00581078	0.0387617	Down
IDH2	63.9167	-2.39655	0.825867	0.00370955	0.0292887	Down
PDE4C	13.0313	-2.39614	1.0446	0.0217999	0.0836392	Down
MXRA7	216.894	-2.39564	0.910967	0.00854407	0.0486367	Down
PWP2	72.73	-2.39537	0.821497	0.00354715	0.0284994	Down
HEYL	64.2822	-2.39516	1.01907	0.0187557	0.0756062	Down
TBC1D2B	71.4993	-2.39477	0.804141	0.00290089	0.0249282	Down
CBFA2T3	19.6609	-2.39465	1.04942	0.0224966	0.0855002	Down
LZTS1	28.9501	-2.39448	1.0519	0.0228251	0.0862424	Down
PPP1R14A	112.568	-2.39411	1.03368	0.0205525	0.0803804	Down
ALAS1	77.5732	-2.39382	0.83006	0.0039277	0.0304165	Down
NELFE	122.408	-2.39375	0.720435	0.000891698	0.0115602	Down
NDRG3	24.3147	-2.39322	1.00387	0.0171259	0.0715921	Down
HSD17B8	11.6342	-2.39285	1.04289	0.0217651	0.0835995	Down
TRRAP	46.3667	-2.39261	0.856643	0.00522206	0.0362438	Down
SMG8	10.9831	-2.39197	1.04192	0.0216909	0.083465	Down
TMEM45B	37.6319	-2.39065	1.05289	0.0231736	0.0871921	Down
NAIF1	11.7426	-2.39025	1.04318	0.0219457	0.0840756	Down
IL11RA	17.429	-2.38939	1.04848	0.0226717	0.0859602	Down
GDPD3	10.0488	-2.38884	1.04025	0.0216532	0.0833504	Down
LRP5L	10.3957	-2.38839	1.04103	0.0217754	0.0836063	Down
RPTOR	19.2059	-2.38737	0.968593	0.0137098	0.0633609	Down
PLXNA1	30.2225	-2.38663	0.939083	0.0110395	0.0555773	Down
LOC253039	20.6243	-2.38652	1.05003	0.0230375	0.0868329	Down
FAM110D	36.3781	-2.38651	1.05284	0.0234068	0.0878449	Down
HLA-L	22.1774	-2.38565	0.993416	0.0163298	0.0696269	Down
POLR2J3	15.5638	-2.3855	1.0474	0.0227536	0.086072	Down
ARHGEF9	14.7277	-2.38521	1.04675	0.0226858	0.0859701	Down
MAFK	36.4091	-2.38275	0.869305	0.00612566	0.0400283	Down
NFX1	53.6799	-2.38225	0.824103	0.00384359	0.0299196	Down
KCNS3	26.076	-2.38139	1.0131	0.0187428	0.0756062	Down
SNTA1	13.3715	-2.38072	1.04565	0.0227996	0.0862149	Down
RANBP3	54.2914	-2.37968	0.835411	0.00439234	0.0328051	Down
ZNF629	31.2464	-2.37885	0.951119	0.0123805	0.0592561	Down
MRPL48	10.2111	-2.37768	1.04122	0.0223986	0.085282	Down
SETD1A	19.2222	-2.37765	0.970961	0.0143351	0.064829	Down
KCNN3	10.056	-2.3756	1.04103	0.0224908	0.0855002	Down
ADCYAP1R1	13.3696	-2.37536	1.04588	0.0231375	0.0871161	Down
FAM167A	10.595	-2.37405	1.04219	0.0227297	0.0860124	Down
FAM124A	16.0968	-2.3738	1.04818	0.0235319	0.0881761	Down
ILF3-AS1	17.266	-2.37361	1.04889	0.0236369	0.0884743	Down
GBGT1	12.1276	-2.3736	1.04452	0.0230597	0.0868856	Down
A2M	2781.68	-2.3733	0.879918	0.00699283	0.0432609	Down
DAB2IP	104.1	-2.37089	0.882248	0.00720247	0.0439728	Down
AMOTL1	159.244	-2.37073	0.835242	0.00453432	0.0333905	Down
GPIHBP1	137.461	-2.37033	1.05248	0.0243144	0.0903096	Down
C10orf118	10.2159	-2.36901	1.04175	0.0229625	0.0865813	Down
SAMD14	13.1205	-2.36782	1.04597	0.0235892	0.0883416	Down
ARHGEF18	28.0976	-2.36751	0.920152	0.0100835	0.0532096	Down
ADAMTS1	719.578	-2.36441	0.917149	0.00993737	0.0528099	Down
ATXN7L3	44.4975	-2.36386	0.844529	0.00512571	0.035815	Down
PRADC1	14.6732	-2.36376	1.04751	0.0240365	0.0896652	Down
LINC00667	40.7387	-2.36342	0.930833	0.0111157	0.0556897	Down
FGFR1	381.29	-2.36289	0.895458	0.00832133	0.0478283	Down
RFNG	10.8558	-2.36273	1.04319	0.0235177	0.0881681	Down
CYBRD1	162.981	-2.36145	0.919464	0.0102201	0.0534066	Down
PSMC3	200.15	-2.36112	0.681392	0.000529954	0.00822016	Down
ZNF521	11.5739	-2.36055	1.04438	0.0238062	0.0889322	Down
GNL3	194.341	-2.35963	0.850244	0.00551619	0.0374922	Down
GLCE	11.2447	-2.3593	1.04397	0.0238249	0.0889705	Down
TFPI2	504.142	-2.35899	1.04353	0.023785	0.0889163	Down
NUAK1	25.2451	-2.35813	1.01306	0.0199268	0.0785503	Down
GLTSCR2	441.588	-2.35773	0.879573	0.00735034	0.044498	Down
PKN3	27.018	-2.3577	1.01939	0.0207315	0.0808398	Down
VPS33B	18.3775	-2.35654	0.966839	0.0147947	0.0659417	Down
RNF185	90.7695	-2.35606	0.790554	0.00287994	0.0247887	Down
LOC100506548	44.1276	-2.35498	0.843823	0.00525708	0.0363667	Down
MZB1	26.8299	-2.3537	1.05224	0.0252965	0.0925873	Down
ITFG3	44.2076	-2.35369	0.96091	0.0143079	0.0648146	Down
CASP9	21.5238	-2.35344	0.99471	0.0179836	0.0736527	Down
DAG1	52.5612	-2.35254	0.939068	0.0122385	0.0588715	Down
IRF4	13.2632	-2.35223	1.04675	0.0246286	0.0911499	Down
SCRN2	31.8007	-2.35177	1.03158	0.0226219	0.0858519	Down
CCDC68	24.1284	-2.35146	1.00929	0.0198164	0.0783414	Down
ATRIP	10.6949	-2.35128	1.0435	0.0242425	0.0901771	Down
ABCG2	14.6375	-2.3511	1.04794	0.0248622	0.091574	Down
ZDHHC12	13.1878	-2.35066	1.04671	0.0247188	0.09133	Down
PCTP	34.3972	-2.35053	0.981493	0.0166273	0.0703477	Down
TRAPPC12	27.975	-2.35023	0.924738	0.0110375	0.0555773	Down
CRELD2	44.4948	-2.34993	0.852883	0.00586425	0.0389257	Down
FLJ10038	10.2274	-2.34942	1.04279	0.0242578	0.0902021	Down
SGK1	309.51	-2.34841	0.829681	0.00464756	0.0337922	Down
KAT2A	53.4506	-2.34751	0.946971	0.0131765	0.0617043	Down
ERBB2	31.2374	-2.34673	0.960167	0.0145222	0.0652745	Down
IFT172	13.0288	-2.34613	1.04673	0.0250007	0.0918589	Down
TSPAN33	10.4741	-2.34539	1.04343	0.024591	0.0910864	Down
COPZ2	29.4942	-2.34494	1.05271	0.025912	0.0942005	Down
OBSCN	30.8821	-2.34462	1.03051	0.0228932	0.086382	Down
KBTBD11	10.7695	-2.34365	1.044	0.0247763	0.0913539	Down
SBNO1	56.0306	-2.34354	0.88097	0.00780979	0.0459959	Down
ZNF821	10.5073	-2.34303	1.04364	0.0247652	0.091345	Down
TARS2	11.3006	-2.34278	1.04483	0.0249443	0.0917157	Down
PABPN1	10.1151	-2.34176	1.04298	0.0247522	0.09133	Down
RBM10	94.2864	-2.33986	0.751319	0.00184358	0.0189613	Down
ID3	265.384	-2.33908	0.827299	0.00469327	0.0339655	Down
GTF2H3	10.2067	-2.33859	1.04331	0.0249937	0.0918589	Down
DPM3	31.3978	-2.33823	0.963811	0.0152653	0.0671559	Down
GUCY1A2	18.9325	-2.33809	1.05064	0.0260539	0.0945705	Down
GUCY1A3	32.3766	-2.33727	1.03388	0.0237785	0.0889163	Down
SLC25A19	10.0776	-2.33725	1.04319	0.0250598	0.0919793	Down
NUPR1	162.561	-2.33711	0.746966	0.00175517	0.0184748	Down
SERINC4	10.286	-2.33644	1.0436	0.025167	0.0922759	Down
TNRC6C	19.2054	-2.33628	0.979836	0.0171088	0.0715774	Down
HSPB2	15.1685	-2.33386	1.0489	0.0260771	0.0946219	Down
U2AF1L4	19.0035	-2.33328	0.97857	0.0171081	0.0715774	Down
ASPSCR1	20.7772	-2.33298	0.993302	0.0188386	0.0758819	Down
TMCO4	10.1729	-2.33287	1.04355	0.025383	0.0927506	Down
TMEM100	103.188	-2.33267	1.02029	0.0222382	0.0849792	Down
KLF10	323.577	-2.33216	0.913584	0.0106872	0.0544353	Down
KCNQ1	10.0794	-2.33209	1.04342	0.0254146	0.0927781	Down
SDHAP2	18.0848	-2.33175	0.96936	0.0161523	0.0692306	Down
JAG2	23.8268	-2.33029	1.05211	0.026769	0.0964988	Down
PTH1R	35.0642	-2.32947	1.05328	0.0269912	0.0967685	Down
DDB1	195.247	-2.32839	0.791381	0.00325909	0.0269266	Down
PIH1D1	68.2083	-2.32814	0.810349	0.00406575	0.0311639	Down
MMP10	129.728	-2.32743	1.05344	0.0271492	0.0969291	Down
CRYBG3	11.1343	-2.32726	1.04535	0.0259938	0.0943847	Down
MYC	382.437	-2.32724	0.888608	0.00881949	0.0490019	Down
CREB3L2	113.071	-2.32527	0.853595	0.00644782	0.0414978	Down
MXI1	61.7352	-2.32497	0.84685	0.00604301	0.0397604	Down
AMT	16.3975	-2.32315	1.04993	0.0269198	0.0967506	Down
MON2	43.8565	-2.32136	0.860087	0.00695524	0.0432427	Down
LURAP1L	19.6366	-2.32045	0.986899	0.0187104	0.0755683	Down
MNF1	34.6195	-2.32021	0.871837	0.00778438	0.0459346	Down
TPPP	15.7801	-2.31943	1.04971	0.027133	0.0969291	Down
CCK	22.8327	-2.31878	1.05212	0.0275303	0.0977336	Down
RPH3AL	12.1699	-2.31836	1.04695	0.0268019	0.0965753	Down
MFSD4	13.3183	-2.31797	1.04806	0.0269892	0.0967685	Down
TP53TG1	13.7747	-2.31616	1.0485	0.0271722	0.0969291	Down
GSN	987.023	-2.31593	0.967952	0.0167291	0.0705944	Down
FAM193A	36.2196	-2.31569	0.899198	0.0100159	0.0530663	Down
AHRR	11.3207	-2.31394	1.04614	0.0269754	0.0967685	Down
SNHG12	70.1743	-2.31385	0.932723	0.0131106	0.0616544	Down
TMEM163	10.9168	-2.31382	1.04565	0.0269116	0.0967506	Down
ECM2	16.9006	-2.31327	1.05043	0.0276508	0.0979955	Down
SESN1	29.234	-2.3129	0.951484	0.015064	0.0666263	Down
LUC7L3	192.948	-2.31137	0.793151	0.00356649	0.0286109	Down
RBM6	165.875	-2.30785	0.805649	0.00417552	0.0317733	Down
MAPK9	35.7631	-2.30782	0.895999	0.0100039	0.053029	Down
RHBDD2	101.806	-2.30775	0.836785	0.00581784	0.0387617	Down
USP36	93.3422	-2.3077	0.761405	0.00243868	0.022311	Down
TTC31	26.387	-2.30706	0.91838	0.0120015	0.0580841	Down
BNIP1	18.2622	-2.30652	0.977229	0.0182616	0.0743399	Down
RASEF	12.1702	-2.30651	1.04745	0.0276628	0.0980051	Down
POM121C	44.0465	-2.30631	0.8718	0.00815794	0.0473296	Down
AGAP11	15.6022	-2.30547	1.05001	0.028116	0.0987901	Down
CRABP2	17.9786	-2.30447	0.974658	0.01806	0.073908	Down
TRIM65	10.5501	-2.30437	1.04552	0.027521	0.0977335	Down
CD248	16.9772	-2.30434	1.0507	0.0282958	0.0992433	Down
MLYCD	10.1444	-2.30391	1.04492	0.027463	0.0976595	Down
DNAH1	18.6361	-2.3029	0.981538	0.0189652	0.0762457	Down
ZNF600	12.3259	-2.30117	1.0478	0.0280786	0.0987901	Down
SHC3	10.58	-2.30092	1.04572	0.0277837	0.0982713	Down
CCAR1	50.3258	-2.30061	0.825789	0.00533716	0.0367262	Down
PDCD11	77.6188	-2.30051	0.794409	0.00378094	0.0296075	Down
PARD6B	10.0276	-2.29982	1.04496	0.0277459	0.0982	Down
UNC45A	83.4622	-2.29955	0.815671	0.00481408	0.0345274	Down
SGMS1	34.2408	-2.29899	0.876475	0.00871616	0.0487112	Down
AGPAT2	47.9986	-2.29895	0.922301	0.0126804	0.0601433	Down
ENDOV	10.6884	-2.29833	1.04599	0.0280001	0.0987404	Down
TMOD2	12.8392	-2.29773	1.04837	0.0283997	0.0994988	Down
CYB5D2	15.8528	-2.29772	1.05035	0.0287003	0.100327	Down
ZZEF1	67.5882	-2.29577	0.79991	0.00410425	0.0314131	Down
AHDC1	18.9815	-2.29457	0.986459	0.0200149	0.0787769	Down
IL17RC	11.4701	-2.29346	1.04717	0.0285136	0.099807	Down
TPD52L2	194.41	-2.29154	0.686238	0.000839965	0.0110949	Down
TSC22D3	545.066	-2.29025	0.956452	0.0166418	0.0703524	Down
S1PR4	10.3255	-2.2896	1.04586	0.0285813	0.0999776	Down
HDAC11	12.5529	-2.28871	1.04844	0.0290372	0.101101	Down
ELP2	61.7776	-2.28714	0.872803	0.00878122	0.0489186	Down
PPM1F	89.9026	-2.28615	0.807334	0.00462967	0.0337694	Down
TBC1D16	41.7798	-2.28596	0.846056	0.00689431	0.0430167	Down
MPP7	10.4021	-2.28586	1.04613	0.0288841	0.100735	Down
GLYCTK	10.0899	-2.2855	1.04569	0.0288416	0.10062	Down
USP48	41.849	-2.28539	0.847814	0.00702574	0.0433479	Down
PPBP	11.9735	-2.28392	1.0481	0.0293234	0.101861	Down
TWF2	71.4651	-2.28233	0.83194	0.00608085	0.0399094	Down
LSM4	88.0911	-2.2816	0.864058	0.00827689	0.0477821	Down
POFUT2	49.5903	-2.28083	0.827027	0.0058179	0.0387617	Down
DUSP1	1296	-2.2807	0.818807	0.00534622	0.0367413	Down
EIF3B	265.822	-2.27992	0.822825	0.00559115	0.0378592	Down
SBF2	33.7578	-2.27963	0.878139	0.00943234	0.0510036	Down
FZD8	10.3995	-2.27784	1.04651	0.0295099	0.102407	Down
PIAS3	50.62	-2.2775	0.847309	0.00718981	0.0439486	Down
NPR3	20.279	-2.27669	1.05228	0.0304972	0.104829	Down
DKK3	265.716	-2.27657	0.825756	0.00583433	0.0387956	Down
SMG1P1	12.028	-2.27497	1.04847	0.0300222	0.103808	Down
EPHA2	150.497	-2.27437	0.945809	0.0161864	0.0693203	Down
ANKRD27	33.7305	-2.27389	0.880666	0.00982251	0.0524095	Down
EPB41L4A-AS1	64.8411	-2.27276	0.802555	0.0046272	0.0337694	Down
CABLES1	17.2546	-2.27122	0.973941	0.0197014	0.0781476	Down
ARL6IP4	162.862	-2.26874	0.83936	0.00687278	0.0430167	Down
TMEM65	10.3327	-2.26804	1.0468	0.0302624	0.10435	Down
GPR3	11.6811	-2.26792	1.04836	0.0305178	0.104837	Down
XYLT2	17.0436	-2.2671	0.972405	0.0197304	0.0781845	Down
DNTTIP1	53.0861	-2.26707	0.888863	0.0107559	0.054619	Down
KRT4	10.0353	-2.26665	1.04644	0.030307	0.10438	Down
STOML1	11.1779	-2.26612	1.04791	0.0305775	0.105001	Down
RIPK4	15.9127	-2.26508	1.0512	0.0311808	0.106516	Down
CROCC	11.4285	-2.26443	1.04823	0.0307549	0.105473	Down
FNDC4	12.6237	-2.26389	1.04933	0.0309689	0.106033	Down
COL4A3	10.5085	-2.26358	1.04725	0.0306601	0.105251	Down
SNHG11	12.2926	-2.26245	1.0491	0.0310404	0.106209	Down
JAM3	156.489	-2.26158	0.705061	0.00133831	0.0154265	Down
PIGU	16.7811	-2.26008	0.970947	0.0199274	0.0785503	Down
ARHGEF37	18.3107	-2.2595	1.0521	0.0317455	0.107803	Down
EXOSC4	33.2078	-2.25875	0.87906	0.0101844	0.0533663	Down
TMEM198B	18.247	-2.25833	1.05211	0.0318345	0.107941	Down
PTPN1	319.538	-2.25778	0.869252	0.00939381	0.050944	Down
MAML1	49.2674	-2.25718	0.838733	0.00712006	0.0437083	Down
TUBB6	490.88	-2.2566	0.89119	0.0113375	0.056322	Down
PISD	112.965	-2.2559	0.839278	0.00719014	0.0439486	Down
ZBTB18	17.6422	-2.25587	0.981686	0.0215644	0.0831306	Down
RNASEH1	17.5449	-2.25575	0.98091	0.0214682	0.0828559	Down
GADD45B	3774.76	-2.25562	0.685701	0.0010036	0.0126062	Down
TTC38	25.6906	-2.25559	0.927247	0.0149922	0.0665115	Down
KCTD7	16.6228	-2.25439	0.970272	0.0201542	0.0792063	Down
NR2C2AP	18.4444	-2.25368	0.990164	0.0228422	0.0862518	Down
SENP5	51.9548	-2.25364	0.882334	0.0106439	0.0542844	Down
ZNF577	10.0146	-2.25354	1.04697	0.0313627	0.106998	Down
FKBP1B	11.0637	-2.25341	1.04826	0.0315806	0.107393	Down
ZC3H11A	225.167	-2.25331	0.793213	0.00450092	0.0332772	Down
UACA	82.0966	-2.25228	0.917235	0.0140687	0.0643014	Down
FCHO2	25.2686	-2.25179	0.922221	0.0146183	0.0654894	Down
ZFYVE20	24.7678	-2.2517	0.914141	0.0137709	0.0634805	Down
ACAP3	10.2483	-2.25165	1.04736	0.0315686	0.107393	Down
FAM180A	16.8675	-2.2506	1.05186	0.0323831	0.109177	Down
IKBKAP	32.7803	-2.24962	0.876201	0.0102445	0.0534679	Down
MROH1	17.6091	-2.24644	0.983622	0.0223803	0.0852434	Down
HSF4	10.4184	-2.24608	1.0478	0.0320627	0.108474	Down
PAIP1	55.9285	-2.24603	0.813367	0.00575548	0.0384958	Down
GCC1	33.9951	-2.24512	0.899412	0.012553	0.059809	Down
EPAS1	2871.16	-2.24462	0.814082	0.00582906	0.0387902	Down
OGG1	10.0892	-2.24448	1.04744	0.0321279	0.108586	Down
RPS3A	1504.13	-2.24426	0.686115	0.00107179	0.0132239	Down
LRRC20	10.0107	-2.24339	1.04738	0.0322011	0.108693	Down
FGD5	99.4993	-2.24295	0.866196	0.00961345	0.0516902	Down
RPL41	624.883	-2.2429	0.630985	0.000378545	0.00658129	Down
AIF1L	79.5048	-2.24288	1.0359	0.0303764	0.10455	Down
UQCRC1	130.897	-2.24235	0.812863	0.00580516	0.0387559	Down
ZFP90	17.1878	-2.24224	0.979786	0.0221083	0.0845446	Down
PRKAG2	48.7111	-2.24221	0.839537	0.00756782	0.0454112	Down
TMEM54	19.1388	-2.24165	0.997982	0.0246923	0.0913006	Down
LSM7	96.2611	-2.24127	0.748233	0.00274068	0.0241194	Down
HOXB3	10.8242	-2.24118	1.04845	0.0325473	0.109568	Down
LBH	217.395	-2.24068	0.809941	0.00566667	0.0381937	Down
ARHGEF1	64.837	-2.24059	0.830799	0.00699858	0.0432609	Down
RP9P	10.3379	-2.23996	1.04793	0.0325576	0.109568	Down
MARS	115.107	-2.2394	0.871968	0.0102226	0.0534066	Down
SGSH	40.2537	-2.23907	0.847532	0.008245	0.0476504	Down
BCL2L1	175.507	-2.23841	0.78738	0.00447103	0.0331375	Down
FZD10	10.3813	-2.23831	1.04808	0.0327103	0.109917	Down
VASH1	74.861	-2.23811	0.934619	0.016635	0.0703522	Down
KRIT1	24.4432	-2.23663	0.914571	0.014463	0.0651807	Down
CD97	271.124	-2.23527	0.830675	0.00712586	0.0437083	Down
WASH7P	10.6651	-2.23474	1.04851	0.0330598	0.110777	Down
LRP6	41.5058	-2.23331	0.874031	0.0106131	0.0541798	Down
B4GALT7	24.4635	-2.23209	0.916676	0.0148926	0.0662094	Down
ZFYVE27	47.7027	-2.23207	0.827628	0.00699785	0.0432609	Down
PALMD	27.424	-2.23175	1.05348	0.0341362	0.113402	Down
DPYSL3	194.897	-2.23165	0.99313	0.0246342	0.0911499	Down
CENPO	11.5591	-2.23127	1.04949	0.0334999	0.111819	Down
TSC2	37.9852	-2.2308	0.952191	0.0191395	0.0767992	Down
LYVE1	96.9234	-2.23037	0.958317	0.0199451	0.0785905	Down
KRT16P2	27.3022	-2.23036	1.05348	0.0342487	0.113596	Down
MPPE1	12.1407	-2.22962	1.05001	0.0337182	0.112369	Down
TTLL4	26.231	-2.22959	0.944242	0.0182137	0.0742476	Down
CSNK2A2	16.5914	-2.22926	0.975972	0.0223628	0.0852238	Down
FRMD6	80.0051	-2.22848	0.999441	0.0257657	0.093751	Down
ZNF131	32.3356	-2.22815	0.879369	0.0112831	0.0562101	Down
COMTD1	11.6525	-2.22804	1.04968	0.0337872	0.112456	Down
PHPT1	68.6095	-2.22685	0.889394	0.0122873	0.0590523	Down
CCM2L	20.997	-2.22641	1.05306	0.0344966	0.114166	Down
CDH11	61.8056	-2.22526	0.908542	0.0143147	0.0648146	Down
NEURL1B	84.8747	-2.22442	0.98463	0.0238747	0.0891249	Down
CPXM2	47.2185	-2.22411	1.05117	0.0343578	0.11379	Down
PRICKLE2	54.924	-2.22359	0.813068	0.00624148	0.0405581	Down
SLC15A3	63.3249	-2.22295	0.820489	0.00674248	0.0426171	Down
KCNE4	32.8073	-2.22115	0.891648	0.0127364	0.0603501	Down
CD96	11.1413	-2.22096	1.04948	0.0343237	0.113758	Down
LYRM9	16.3384	-2.22063	1.05223	0.0348246	0.114926	Down
LAMB1	222.137	-2.22038	0.884406	0.012053	0.0581656	Down
TDRD10	12.9094	-2.21787	1.05085	0.0348107	0.114926	Down
TNFRSF14	141.333	-2.21753	0.724382	0.00220399	0.0208318	Down
GOLIM4	16.6172	-2.21717	0.978905	0.0235158	0.0881681	Down
ABR	188.103	-2.21548	0.777068	0.00435724	0.0326478	Down
ID4	60.4377	-2.21519	0.899838	0.0138256	0.0635651	Down
SYNGR1	12.3725	-2.21458	1.0506	0.0350385	0.11545	Down
ZW10	16.7595	-2.21441	0.981412	0.0240485	0.089678	Down
NUMA1	175.508	-2.2123	0.735356	0.00262568	0.023406	Down
SLK	70.0411	-2.21181	0.811783	0.0064374	0.0414978	Down
LINC00094	11.6	-2.21119	1.05014	0.035239	0.115856	Down
HYAL2	463.131	-2.21085	1.00617	0.0279991	0.0987404	Down
FBP1	189.863	-2.21012	0.992104	0.0258995	0.0942005	Down
ID2	171.753	-2.20883	0.788388	0.00508325	0.0356575	Down
C22orf46	13.0646	-2.2088	1.05116	0.0356152	0.116464	Down
RPS19BP1	129.375	-2.20868	0.708724	0.00183066	0.0189404	Down
ATG9A	54.4284	-2.20789	0.816713	0.00686369	0.0430045	Down
VGLL4	39.3233	-2.20766	0.849819	0.0093824	0.0509171	Down
PI4K2A	64.7562	-2.20747	0.856236	0.00993414	0.0528099	Down
LRRC42	34.2253	-2.20721	0.919982	0.0164316	0.0698576	Down
ITM2C	103.76	-2.20661	0.987649	0.0254695	0.0928988	Down
DOCK9	152.067	-2.20631	0.789092	0.00517375	0.0360515	Down
MBOAT1	10.2477	-2.206	1.04907	0.0354818	0.116209	Down
SEPT9	173.969	-2.20588	0.814462	0.00676117	0.0426668	Down
NTMT1	23.8142	-2.20474	0.916331	0.0161261	0.069175	Down
RPE	16.79	-2.20431	0.984016	0.0250837	0.092035	Down
ADAMTS14	10.906	-2.20387	1.04979	0.0357859	0.116849	Down
PLCB1	13.6313	-2.20379	1.05156	0.0361061	0.117557	Down
SLC4A7	69.6244	-2.20366	0.912529	0.0157396	0.0681736	Down
ZBTB16	18.4561	-2.20287	1.05296	0.0364315	0.118295	Down
LAS1L	62.0531	-2.20279	0.815506	0.00691045	0.0430652	Down
CPLX1	16.4131	-2.20187	1.05256	0.0364448	0.118302	Down
ICOSLG	17.5149	-2.20179	0.992032	0.0264543	0.0957589	Down
AKAP13	289.811	-2.19987	0.836473	0.00854022	0.0486367	Down
TNNT2	19.59	-2.19921	1.00849	0.0292055	0.101518	Down
GDE1	54.6468	-2.19874	0.82877	0.00797774	0.0465671	Down
SNCG	54.0448	-2.19855	1.04542	0.0354637	0.116209	Down
IFT74	10.4645	-2.19799	1.04956	0.0362425	0.117827	Down
WDR60	32.966	-2.19502	0.906633	0.0154748	0.0675342	Down
SOX13	48.9411	-2.19482	0.967881	0.0233504	0.0876977	Down
PLK2	309.776	-2.19408	0.742836	0.00314035	0.0262136	Down
MAN2C1	126.816	-2.19209	0.884014	0.0131492	0.0616992	Down
HS6ST1	17.184	-2.19116	0.990725	0.026989	0.0967685	Down
EFCC1	15.2082	-2.19112	1.0524	0.0373398	0.120396	Down
TIMP3	1677.81	-2.19097	0.823879	0.00782941	0.0460339	Down
SLC25A30	16.0316	-2.18936	0.978175	0.0252077	0.0923333	Down
ATP2A3	53.2437	-2.18743	0.929963	0.0186641	0.0754686	Down
FAM168B	172.031	-2.18698	0.690704	0.00154389	0.0170706	Down
AFAP1L1	132.961	-2.18616	0.922287	0.0177703	0.0731216	Down
TMEM175	15.3335	-2.18607	1.05251	0.0378013	0.121578	Down
MTCH1	418.976	-2.18572	0.689522	0.00152486	0.0169805	Down
IPO4	54.87	-2.18308	0.845811	0.00984986	0.052451	Down
LRP4	15.4765	-2.18298	1.05261	0.0380902	0.122245	Down
NDUFV1	142.543	-2.18272	0.932471	0.0192429	0.0769498	Down
SH3D19	86.4224	-2.18116	0.925694	0.0184606	0.0749631	Down
TEX10	59.0891	-2.18063	0.905034	0.0159768	0.0688157	Down
MICA	78.0412	-2.18047	0.847071	0.0100493	0.053146	Down
DPH2	46.3145	-2.17968	0.840071	0.00946901	0.0510967	Down
COQ4	27.9535	-2.17929	0.977166	0.0257331	0.0937436	Down
LTB4R	18.2079	-2.17805	1.00232	0.0297794	0.103199	Down
SYBU	14.9836	-2.17774	1.05254	0.0385436	0.123286	Down
LRP5	27.2244	-2.17768	0.970907	0.0249014	0.0916865	Down
SPTB	11.0235	-2.17728	1.05067	0.0382389	0.122614	Down
PLCB3	38.3464	-2.17701	0.850032	0.0104343	0.0537756	Down
SMIM3	133.649	-2.17689	0.707166	0.00208167	0.0200916	Down
BTN3A2	108.179	-2.17664	0.750653	0.00373564	0.0294392	Down
PLXDC1	17.9115	-2.17483	1.05317	0.0389188	0.124112	Down
ADIPOR2	165.826	-2.17454	0.879685	0.0134377	0.062438	Down
NBPF9	10.7817	-2.17246	1.05064	0.0386626	0.123591	Down
MOB3C	88.7823	-2.17112	0.798003	0.00651463	0.0417135	Down
PNPLA6	54.3972	-2.17083	0.846641	0.0103458	0.0536502	Down
GFOD1	10.597	-2.17023	1.05053	0.0388422	0.124014	Down
DDX31	25.7025	-2.16963	0.957219	0.0234147	0.0878449	Down
PTP4A3	90.7358	-2.16954	0.988	0.0280997	0.0987901	Down
C22orf34	11.7047	-2.16907	1.05136	0.0391017	0.124464	Down
SCAP	31.2001	-2.16904	0.888902	0.014682	0.0656065	Down
ZDHHC16	31.1501	-2.16653	0.889595	0.014875	0.0661903	Down
SUPT6H	223.174	-2.16597	0.691276	0.00172857	0.0183722	Down
ANKRD10	199.821	-2.1653	0.756519	0.00420725	0.0318991	Down
SLC44A2	256.365	-2.1651	0.948722	0.022482	0.0855002	Down
SLIT3	88.2294	-2.16503	0.94409	0.021834	0.0837088	Down
PLEKHH2	32.3325	-2.16395	0.911175	0.0175534	0.0726273	Down
PLA2G6	11.1131	-2.16133	1.05115	0.039767	0.125705	Down
DGKG	14.1734	-2.1613	1.05256	0.0400362	0.126366	Down
AAK1	45.1362	-2.15981	0.830493	0.00930521	0.0507741	Down
RBM33	94.9903	-2.15973	0.799329	0.00689386	0.0430167	Down
NDUFS7	50.7131	-2.15964	0.91772	0.0186095	0.0753245	Down
MAPK12	18.8786	-2.15949	1.01033	0.0325648	0.109568	Down
TMEM134	26.5246	-2.15892	0.969227	0.0259161	0.0942005	Down
SBF1	23.1363	-2.15802	0.92302	0.0193872	0.0773581	Down
MPND	11.0644	-2.1562	1.05124	0.0402576	0.12695	Down
SCML1	38.2143	-2.15571	0.861691	0.0123593	0.0592363	Down
PREPL	22.8887	-2.15423	0.919749	0.0191707	0.076895	Down
GPKOW	30.3065	-2.1542	0.879051	0.0142617	0.06472	Down
TBC1D2	52.4038	-2.1531	0.823147	0.00890452	0.0493698	Down
GPR68	24.3681	-2.15308	0.945101	0.0227178	0.0860124	Down
NRIP3	12.8678	-2.15193	1.05228	0.040853	0.128198	Down
C12orf44	126.243	-2.15178	0.778515	0.00571063	0.0383225	Down
SLC52A2	22.7821	-2.15138	0.918969	0.019228	0.0769498	Down
ANXA6	346.188	-2.15123	0.811124	0.00799781	0.0465807	Down
TIMM10B	51.9537	-2.15105	0.814986	0.00830591	0.047792	Down
FOXRED1	17.4912	-2.15081	1.00145	0.0317381	0.107803	Down
C1QTNF1	312.681	-2.14996	0.842285	0.0106942	0.0544353	Down
SMARCD2	79.2349	-2.14993	0.884496	0.0150705	0.0666263	Down
IER3	2173.28	-2.14811	0.861741	0.0126755	0.0601433	Down
POLA2	16.6905	-2.14739	0.995007	0.0309153	0.105884	Down
TNIP2	190.637	-2.14694	0.701684	0.0022156	0.0208851	Down
AOC3	272.12	-2.14691	0.994237	0.0308228	0.105671	Down
PPIH	24.5133	-2.14577	0.949295	0.0237972	0.0889303	Down
NPR1	71.2341	-2.14484	0.993347	0.0308344	0.105674	Down
STK40	198.453	-2.14392	0.735017	0.00353613	0.0284543	Down
VPS39	74.0087	-2.1437	0.818268	0.00879822	0.0489461	Down
SF3B5	173.174	-2.14323	0.786335	0.00641868	0.041453	Down
PARN	26.3837	-2.14271	0.972393	0.0275563	0.0977597	Down
GBA2	115.644	-2.14214	0.802817	0.00762396	0.0455918	Down
FAM101B	86.805	-2.1421	0.79743	0.0072259	0.0439879	Down
NSMF	37.322	-2.14209	0.8516	0.0118905	0.0577798	Down
SAMD12	11.2962	-2.14081	1.05174	0.041802	0.130041	Down
CD27-AS1	12.1155	-2.14011	1.05217	0.0419514	0.130306	Down
PPFIA3	10.808	-2.13979	1.05147	0.0418466	0.130125	Down
SAP30	16.4648	-2.13907	0.99415	0.0314247	0.107105	Down
ZNF621	22.5302	-2.13861	0.919339	0.0200051	0.0787679	Down
FBXL17	10.0841	-2.13638	1.05104	0.0420888	0.130569	Down
CD5	11.7144	-2.13622	1.05207	0.0423075	0.131027	Down
ANO2	10.6022	-2.13563	1.05143	0.0422389	0.13088	Down
MPG	52.2295	-2.13409	0.835652	0.0106556	0.0543175	Down
DYM	33.0243	-2.13363	0.934871	0.0224735	0.0855002	Down
AGBL5	18.5657	-2.13313	1.01251	0.0351377	0.115696	Down
PET100	59.601	-2.13284	0.832833	0.0104386	0.0537756	Down
CASP7	65.4533	-2.13228	0.803953	0.00799574	0.0465807	Down
PLEKHA7	10.5068	-2.13179	1.05146	0.0426158	0.13162	Down
ZNF83	58.2749	-2.12918	0.809196	0.00850754	0.0485531	Down
ABCD4	63.3202	-2.12914	0.891579	0.0169376	0.0710028	Down
URM1	67.7283	-2.12665	0.850522	0.0124049	0.0593189	Down
PLSCR4	41.8244	-2.12547	1.00473	0.0343898	0.113848	Down
RBM5	214.461	-2.12524	0.690703	0.00209147	0.0201491	Down
MCAT	16.1895	-2.12156	0.994883	0.0329682	0.110607	Down
PEX2	37.3056	-2.12146	0.865001	0.0141846	0.0645373	Down
RPS5	1097.58	-2.12089	0.543036	9.39875e-05	0.00253067	Down
SIK2	59.0586	-2.11959	0.834864	0.0111219	0.0556927	Down
DHPS	57.5865	-2.11857	0.80449	0.0084525	0.0483177	Down
IPO8	44.8342	-2.1185	0.85577	0.0133034	0.0620334	Down
PLEKHO2	260.124	-2.11769	0.891564	0.0175372	0.0725888	Down
TMEM259	71.1403	-2.11696	0.822157	0.0100272	0.0530993	Down
DEF8	59.5512	-2.11656	0.846087	0.0123638	0.0592363	Down
MCCC1	22.1142	-2.11588	0.92056	0.0215347	0.0830466	Down
SNCA	12.046	-2.11525	1.05257	0.0444735	0.13576	Down
PFKL	114.708	-2.11432	0.71443	0.00308183	0.0258898	Down
POLR2G	64.3097	-2.11137	0.801559	0.00843654	0.0483177	Down
KCNQ3	20.2706	-2.10897	1.05353	0.0453039	0.137975	Down
PRMT2	120.698	-2.1089	0.844134	0.012479	0.0595917	Down
WAPAL	73.1502	-2.10836	0.838999	0.0119728	0.0580012	Down
SYNM	108.986	-2.10811	0.953991	0.0271204	0.0969291	Down
DIS3L2	15.6884	-2.10798	0.992256	0.0336341	0.112195	Down
DENND3	128.622	-2.10766	0.782922	0.00710145	0.0436862	Down
CPSF1	63.2483	-2.1071	0.904453	0.0198222	0.0783414	Down
ADCY5	26.817	-2.10673	1.05316	0.045458	0.138243	Down
C17orf80	14.5773	-2.10671	0.978208	0.0312682	0.106745	Down
MAN2A1	19.7845	-2.10669	1.02339	0.039538	0.12528	Down
SYMPK	57.5234	-2.10603	0.815704	0.00982709	0.0524095	Down
ABT1	73.7194	-2.10577	0.772201	0.00639179	0.0413811	Down
SLCO2B1	68.0968	-2.10566	0.947501	0.026261	0.0951906	Down
TBC1D22A	52.6369	-2.10464	0.866325	0.0151244	0.0667596	Down
CCR7	37.9334	-2.10458	1.0516	0.0453591	0.138102	Down
NEK3	26.143	-2.10377	0.980693	0.031938	0.108187	Down
EGFLAM	22.0215	-2.1025	1.05344	0.0459511	0.139058	Down
NAT10	78.1836	-2.1025	0.811511	0.00957405	0.0515046	Down
HSPA8	1611.65	-2.10186	0.60187	0.000479022	0.00763309	Down
USP2	10.8132	-2.10169	1.05228	0.045795	0.138706	Down
TMEM119	15.8847	-2.10081	1.05346	0.0461304	0.139237	Down
KIF17	22.1684	-2.10041	0.928192	0.0236415	0.0884743	Down
PFDN6	43.4324	-2.1004	0.840126	0.0124157	0.0593433	Down
ZER1	42.9706	-2.10029	0.954868	0.0278384	0.0984281	Down
ZBED4	23.5086	-2.10018	0.95096	0.0272106	0.0969886	Down
ARRDC4	51.3319	-2.09866	0.847174	0.01324	0.0619017	Down
CPE	116.108	-2.09744	1.01716	0.0392016	0.124684	Down
C8orf33	83.1673	-2.09517	0.784952	0.00760381	0.0455231	Down
BAIAP2-AS1	10.0407	-2.0951	1.05198	0.046417	0.139864	Down
C16orf45	36.3503	-2.09477	0.98095	0.0327241	0.109928	Down
UBQLN4	50.3297	-2.09456	0.830062	0.0116233	0.057171	Down
MACROD2	13.5256	-2.09388	1.05323	0.0468055	0.140711	Down
MLST8	17.2186	-2.09309	1.00953	0.0381412	0.122371	Down
SHANK3	114.433	-2.09109	0.863637	0.0154668	0.0675329	Down
UHRF1BP1	14.6148	-2.0901	0.982878	0.0334612	0.111806	Down
APOL4	13.5405	-2.08989	1.05327	0.0472335	0.141593	Down
FIP1L1	51.2757	-2.08932	0.854104	0.0144368	0.0651204	Down
KDM3A	96.257	-2.08926	0.883798	0.0180807	0.0739602	Down
RNF40	111.777	-2.08891	0.762579	0.00615747	0.0401677	Down
IRGQ	66.7648	-2.08759	0.868775	0.0162651	0.0695743	Down
ABCF1	168.794	-2.08662	0.751393	0.00548623	0.0373854	Down
PVR	281.735	-2.08617	0.862277	0.0155474	0.067632	Down
WASH3P	15.1197	-2.0846	0.990597	0.0353443	0.116021	Down
NR1H2	115.688	-2.08427	0.811977	0.0102611	0.0535055	Down
IPW	12.1804	-2.08378	1.05304	0.0478367	0.142789	Down
MYO6	78.0917	-2.08285	0.831376	0.0122346	0.0588715	Down
FAM126A	50.2984	-2.08266	0.839872	0.0131481	0.0616992	Down
RXRA	59.262	-2.08242	0.868729	0.0165259	0.0701448	Down
PARD3	71.0582	-2.08224	0.8284	0.0119519	0.0579439	Down
MARK4	14.5363	-2.08182	0.983743	0.0343258	0.113758	Down
MRPL37	65.7679	-2.08156	0.789801	0.00840003	0.0482015	Down
RNF20	29.0073	-2.08143	0.891407	0.0195437	0.0777553	Down
C9orf142	39.4693	-2.08127	0.924181	0.0243211	0.0903096	Down
TOLLIP	64.3934	-2.08106	0.834555	0.0126447	0.0600282	Down
YRDC	44.3615	-2.08091	0.873866	0.0172531	0.0719234	Down
JAG1	168.516	-2.08022	0.690075	0.00257425	0.0231242	Down
ASXL1	235.391	-2.07901	0.763232	0.0064505	0.0414978	Down
ZMIZ1-AS1	11.6962	-2.07793	1.05299	0.0484544	0.144142	Down
TARDBP	226.739	-2.07755	0.851714	0.0147175	0.0657095	Down
ANKS1A	63.553	-2.07655	0.924829	0.024747	0.09133	Down
NARF	63.0902	-2.07644	0.812635	0.0106128	0.0541798	Down
ZNF395	93.122	-2.07548	0.747185	0.00547395	0.0373745	Down
DHX9	189.466	-2.07522	0.748755	0.00557888	0.0378204	Down
ARNTL	31.3846	-2.07386	0.937274	0.0269217	0.0967506	Down
CLDN4	149.043	-2.07317	1.0255	0.043216	0.132927	Down
EEF1A1	7817.2	-2.07275	0.594609	0.000490459	0.00777992	Down
RCC2	130.279	-2.0727	0.697479	0.00296159	0.0252011	Down
RAB34	85.1243	-2.07233	0.7435	0.00531551	0.0366501	Down
GPD1	16.1801	-2.07138	1.05354	0.0492857	0.145801	Down
PRMT7	16.0124	-2.07123	1.00306	0.0389323	0.124113	Down
RHOC	825.137	-2.07044	0.563142	0.000236373	0.00478885	Down
LAMTOR4	132.13	-2.07032	0.868375	0.0171193	0.0715921	Down
RBM4	58.2577	-2.07012	0.808511	0.0104547	0.0537896	Down
VAPB	64.6634	-2.06977	0.784026	0.0082925	0.047792	Down
USP37	30.0249	-2.06901	0.918045	0.024214	0.0901351	Down
APTX	35.4963	-2.06892	0.860284	0.0161759	0.0693037	Down
RDX	89.0743	-2.06805	0.808227	0.010505	0.053961	Down
POLM	14.5159	-2.06754	0.98661	0.0361176	0.117557	Down
ADH1B	243.665	-2.06702	1.01552	0.0418073	0.130041	Down
ARF5	138.236	-2.06702	0.870004	0.0175074	0.0725226	Down
GRWD1	62.2039	-2.06611	0.803763	0.010154	0.0533563	Down
SLC12A7	153.584	-2.06536	0.846216	0.0146587	0.0655864	Down
C12orf10	42.9952	-2.06525	0.857461	0.0160156	0.0688416	Down
LGI4	49.5417	-2.06475	1.05017	0.0492866	0.145801	Down
CCDC14	28.5691	-2.06318	0.891884	0.020707	0.0808042	Down
SAFB	142.403	-2.06288	0.787441	0.00880014	0.0489461	Down
FUT8	14.0094	-2.0626	0.980481	0.0354079	0.116121	Down
[truncated: 3,698 more rows]

## Sheet: GSE4290
ID	adj.P.Val	P.Value	t	B	logFC		Gene.symbol	Gene.title
244118_at	7.68e-11	4.92e-12	-7.83087	16.9783	-5.71167	Down	GABRA1	gamma-aminobutyric acid type A receptor alpha1 subunit
242372_s_at	2.41e-14	4.15e-16	-9.69333	26.1875	-5.28895	Down	MFSD4A	major facilitator superfamily domain containing 4A
206384_at	7.31e-17	2.77e-19	-11.1354	33.3721	-5.23567	Down	CACNG3	calcium voltage-gated channel auxiliary subunit gamma 3
205551_at	6.94e-12	3.2e-13	-8.37864	19.6576	-5.12577	Down	SV2B	synaptic vesicle glycoprotein 2B
231771_at	4.47e-09	4.56e-10	-6.90198	12.5433	-5.11846	Down	GJB6	gap junction protein beta 6
230680_at	3.49e-13	1.02e-14	-9.06301	23.0457	-5.03283	Down	SLITRK4	SLIT and NTRK like family member 4
205827_at	1.24e-10	8.47e-12	-7.72078	16.4446	-5.00163	Down	CCK	cholecystokinin
206456_at	1.35e-14	2.05e-16	-9.83232	26.8814	-4.90557	Down	GABRA5	gamma-aminobutyric acid type A receptor alpha5 subunit
214788_x_at	1.14e-14	1.66e-16	-9.87411	27.09	-4.90532	Down	DDN	dendrin
205795_at	4.71e-15	5.53e-17	-10.0901	28.1682	-4.89541	Down	NRXN3	neurexin 3
203798_s_at	4.44e-10	3.51e-11	-7.43162	15.0522	-4.81335	Down	VSNL1	visinin like 1
229300_at	2.85e-12	1.16e-13	-8.5815	20.6582	-4.7749	Down	RAB3C	RAB3C, member RAS oncogene family
1554524_a_at	3.66e-12	1.54e-13	-8.52391	20.3737	-4.76617	Down	OLFM3	olfactomedin 3
235066_at	5.19e-11	3.16e-12	-7.9198	17.4107	-4.7564	Down	MAP4	microtubule associated protein 4
204338_s_at	8.14e-10	6.89e-11	-7.29357	14.3927	-4.74478	Down	RGS4	regulator of G-protein signaling 4
206376_at	2.25e-15	2.17e-17	-10.2744	29.088	-4.69754	Down	SLC6A15	solute carrier family 6 member 15
206899_at	2.65e-12	1.06e-13	-8.59837	20.7416	-4.65251	Down	NTSR2	neurotensin receptor 2
238061_at	1.27e-13	3.13e-15	-9.29536	24.2024	-4.65166	Down	LGI3	leucine rich repeat LGI family member 3
242344_at	2.11e-10	1.53e-11	-7.60028	15.8627	-4.5491	Down	GABRB2	gamma-aminobutyric acid type A receptor beta2 subunit
239767_at	3.41e-14	6.26e-16	-9.61237	25.7834	-4.53456	Down	LRRC7	leucine rich repeat containing 7
1568612_at	1.01e-10	6.75e-12	-7.76687	16.6678	-4.49291	Down	GABRG2	gamma-aminobutyric acid type A receptor gamma2 subunit
1557181_s_at	5.79e-10	4.71e-11	-7.3714	14.7641	-4.46628	Down	C11orf87	chromosome 11 open reading frame 87
204722_at	2.25e-11	1.23e-12	-8.10981	18.3381	-4.45224	Down	SCN3B	sodium voltage-gated channel beta subunit 3
232003_at	1.16e-16	5.18e-19	-11.0117	32.7582	-4.42799	Down	PNMAL2	paraneoplastic Ma antigen family-like 2
224650_at	2.66e-13	7.41e-15	-9.12542	23.3562	-4.37484	Down	MAL2	mal, T-cell differentiation protein 2 (gene/pseudogene)
231489_x_at	2.93e-13	8.31e-15	-9.10275	23.2434	-4.36823	Down	CREG2	cellular repressor of E1A stimulated genes 2
221805_at	5.13e-09	5.3e-10	-6.87042	12.3958	-4.35632	Down	NEFL	neurofilament, light polypeptide
207768_at	2.39e-10	1.76e-11	-7.57224	15.7276	-4.33834	Down	EGR4	early growth response 4
220359_s_at	3.36e-14	6.15e-16	-9.61599	25.8015	-4.32155	Down	ARPP21	cAMP regulated phosphoprotein 21
210408_s_at	1.29e-15	1.1e-17	-10.4077	29.7531	-4.28544	Down	CPNE6	copine 6
1556351_at	4.98e-10	3.99e-11	-7.40524	14.9259	-4.28479	Down	HCN1	hyperpolarization activated cyclic nucleotide gated potassium channel 1
1556366_s_at	2.51e-11	1.39e-12	-8.08462	18.2149	-4.26826	Down	LY86-AS1	LY86 antisense RNA 1
220030_at	1.95e-13	5.17e-15	-9.19649	23.7099	-4.25868	Down	STYK1	serine/threonine/tyrosine kinase 1
233002_at	5.85e-13	1.86e-14	-8.94404	22.4545	-4.22793	Down	PPP4R4	protein phosphatase 4 regulatory subunit 4
235375_x_at	7.24e-16	5.3e-18	-10.5522	30.4732	-4.226	Down	TTC9B	tetratricopeptide repeat domain 9B
239357_at	5.05e-14	1.02e-15	-9.51649	25.305	-4.22458	Down	ATP2B2	ATPase plasma membrane Ca2+ transporting 2
230923_at	2.45e-14	4.24e-16	-9.68939	26.1678	-4.222	Down	FAM19A1	family with sequence similarity 19 member A1, C-C motif chemokine like
1556095_at	3.4e-10	2.6e-11	-7.493	15.3466	-4.19987	Down	UNC13C	unc-13 homolog C
219937_at	6.98e-11	4.42e-12	-7.85221	17.0819	-4.1942	Down	TRHDE	thyrotropin releasing hormone degrading enzyme
219308_s_at	2.21e-15	2.12e-17	-10.2788	29.1099	-4.17817	Down	AK5	adenylate kinase 5
210016_at	1.16e-10	7.84e-12	-7.73644	16.5204	-4.16966	Down	MYT1L	myelin transcription factor 1 like
227053_at	5.39e-12	2.4e-13	-8.4364	19.9421	-4.16843	Down	PACSIN1	protein kinase C and casein kinase substrate in neurons 1
230255_at	6.51e-14	1.4e-15	-9.45432	24.9949	-4.1672	Down	GABRD	gamma-aminobutyric acid type A receptor delta subunit
203000_at	1.5e-08	1.72e-09	-6.62296	11.2476	-4.16675	Down	STMN2	stathmin 2
215700_x_at	1.09e-20	1.8e-24	-13.5461	45.0944	-4.15368	Down	CPNE6	copine 6
204678_s_at	1.32e-11	6.67e-13	-8.23199	18.9369	-4.14947	Down	KCNK1	potassium two pore domain channel subfamily K member 1
220294_at	8.34e-13	2.79e-14	-8.86319	22.0531	-4.14632	Down	KCNV1	potassium voltage-gated channel modifier subfamily V member 1
236234_at	4.8e-15	5.65e-17	-10.0859	28.1471	-4.14037	Down	PDE1A	phosphodiesterase 1A
207307_at	2.42e-15	2.43e-17	-10.2521	28.9769	-4.14006	Down	HTR2C	5-hydroxytryptamine receptor 2C
232010_at	3.02e-11	1.72e-12	-8.04227	18.0079	-4.13124	Down	FSTL5	follistatin like 5
204229_at	2.1e-12	8.11e-14	-8.6518	21.0057	-4.09212	Down	SLC17A7	solute carrier family 17 member 7
203001_s_at	1.26e-10	8.63e-12	-7.71708	16.4267	-4.09123	Down	STMN2	stathmin 2
206678_at	4.66e-09	4.77e-10	-6.89247	12.4989	-4.0858	Down	GABRA1	gamma-aminobutyric acid type A receptor alpha1 subunit
229039_at	1.55e-13	3.95e-15	-9.24962	23.9745	-4.07695	Down	SYN2	synapsin II
1554526_at	2.75e-10	2.06e-11	-7.54082	15.5763	-4.07062	Down	OLFM3	olfactomedin 3
215161_at	1.38e-14	2.11e-16	-9.8267	26.8533	-4.0685	Down	CAMK1G	calcium/calmodulin dependent protein kinase IG
237250_at	7.19e-11	4.57e-12	-7.84574	17.0505	-4.06728	Down	GABRA2	gamma-aminobutyric acid type A receptor alpha2 subunit
231213_at	9.01e-16	6.95e-18	-10.4988	30.2071	-4.05958	Down	PDE1A	phosphodiesterase 1A
222920_s_at	7.74e-13	2.56e-14	-8.88009	22.1369	-4.02985	Down	TESPA1	thymocyte expressed, positive selection associated 1
244113_at	3.41e-11	1.97e-12	-8.01547	17.8771	-4.02728	Down	KCNJ9	potassium voltage-gated channel subfamily J member 9
221901_at	3.18e-14	5.76e-16	-9.629	25.8664	-4.01755	Down	KIAA1644	KIAA1644
226618_at	1.21e-08	1.36e-09	-6.67244	11.4759	-4.00683	Down	UBE2QL1	ubiquitin conjugating enzyme E2 Q family like 1
236081_at	5.16e-14	1.04e-15	-9.5117	25.281	-4.00076	Down	SNCA	synuclein alpha
207035_at	1.05e-27	1.92e-32	-17.5309	63.0146	-3.99605	Down	SLC30A3	solute carrier family 30 member 3
231783_at	1.96e-12	7.47e-14	-8.66804	21.0861	-3.99526	Down	CHRM1	cholinergic receptor muscarinic 1
204953_at	1.25e-10	8.6e-12	-7.71786	16.4305	-3.98355	Down	SNAP91	synaptosome associated protein 91
205113_at	1.33e-10	9.15e-12	-7.7052	16.3693	-3.97977	Down	NEFM	neurofilament, medium polypeptide
215020_at	1.05e-22	9.63e-27	-14.6403	50.217	-3.9782	Down	NRXN3	neurexin 3
244493_at	8.01e-10	6.76e-11	-7.29743	14.4111	-3.96876	Down	GPR22	G protein-coupled receptor 22
232409_x_at	4.65e-12	2.03e-13	-8.46942	20.1049	-3.96424	Down	FBXL16	F-box and leucine rich repeat protein 16
215267_s_at	4.77e-14	9.5e-16	-9.53045	25.3746	-3.95548	Down	SLC8A2	solute carrier family 8 member A2
230303_at	5.2e-14	1.06e-15	-9.50901	25.2676	-3.9436	Down	SYNPR	synaptoporin
220045_at	4.35e-17	1.39e-19	-11.2721	34.0491	-3.94098	Down	NEUROD6	neuronal differentiation 6
229406_at	1.07e-11	5.25e-13	-8.27983	19.1717	-3.93209	Down	RBFOX3	RNA binding protein, fox-1 homolog 3
207548_at	1.75e-13	4.55e-15	-9.2215	23.8345	-3.92057	Down	LOC100996542///GRM7	uncharacterized LOC100996542///glutamate metabotropic receptor 7
239765_at	3.5e-12	1.46e-13	-8.53486	20.4278	-3.90955	Down	CPEB3	cytoplasmic polyadenylation element binding protein 3
223708_at	8.57e-13	2.87e-14	-8.85743	22.0245	-3.89602	Down	C1QTNF4	C1q and tumor necrosis factor related protein 4
204712_at	1.75e-08	2.04e-09	-6.58693	11.0817	-3.89469	Down	WIF1	WNT inhibitory factor 1
212750_at	2.26e-10	1.65e-11	-7.58496	15.7889	-3.8724	Down	PPP1R16B	protein phosphatase 1 regulatory subunit 16B
206552_s_at	2.82e-11	1.59e-12	-8.05832	18.0864	-3.86836	Down	TAC1	tachykinin precursor 1
214044_at	8.1e-13	2.7e-14	-8.87015	22.0876	-3.85171	Down	RYR2	ryanodine receptor 2
206014_at	4.98e-15	5.93e-17	-10.0765	28.1004	-3.85105	Down	ACTL6B	actin like 6B
1556096_s_at	7.4e-10	6.2e-11	-7.31524	14.496	-3.84825	Down	UNC13C	unc-13 homolog C
228807_at	1.99e-12	7.59e-14	-8.66495	21.0708	-3.83871	Down	ASPA	aspartoacylase
214120_at	1.87e-13	4.91e-15	-9.20655	23.76	-3.83703	Down	RFPL1S	RFPL1 antisense RNA 1
203998_s_at	1.11e-09	9.74e-11	-7.22215	14.053	-3.8347	Down	SYT1	synaptotagmin 1
1564040_a_at	1.86e-10	1.33e-11	-7.62944	16.0033	-3.82776	Down	TMEM235	transmembrane protein 235
219140_s_at	1.86e-13	4.89e-15	-9.20737	23.7641	-3.80981	Down	RBP4	retinol binding protein 4
208320_at	2.31e-11	1.27e-12	-8.10353	18.3074	-3.80938	Down	CABP1	calcium binding protein 1
230698_at	4.43e-10	3.49e-11	-7.43265	15.0571	-3.80855	Down	CALN1	calneuron 1
241833_at	9.36e-10	8.05e-11	-7.26156	14.2403	-3.80493	Down	PEX5L	peroxisomal biogenesis factor 5 like
244130_at	2.62e-15	2.67e-17	-10.2338	28.8853	-3.80336	Down	HTR2A	5-hydroxytryptamine receptor 2A
205814_at	8.65e-15	1.16e-16	-9.94425	27.4401	-3.79439	Down	GRM3	glutamate metabotropic receptor 3
213921_at	1.07e-19	4.89e-23	-12.8694	41.858	-3.79421	Down	SST	somatostatin
226167_at	6.46e-17	2.41e-19	-11.163	33.5088	-3.7905	Down	SYT7	synaptotagmin 7
215241_at	2.65e-13	7.37e-15	-9.12654	23.3617	-3.78668	Down	ANO3	anoctamin 3
221801_x_at	2.05e-09	1.92e-10	-7.08213	13.39	-3.78661	Down	NEFL	neurofilament, light polypeptide
213276_at	2.02e-11	1.09e-12	-8.13467	18.4598	-3.78417	Down	CAMK2B	calcium/calmodulin dependent protein kinase II beta
229770_at	6.35e-14	1.36e-15	-9.45998	25.0231	-3.77712	Down	GLT1D1	glycosyltransferase 1 domain containing 1
209877_at	1.67e-15	1.52e-17	-10.3452	29.4412	-3.76956	Down	SNCG	synuclein gamma
205691_at	5.72e-12	2.57e-13	-8.42257	19.874	-3.7646	Down	SYNGR3	synaptogyrin 3
229294_at	3.89e-10	3.02e-11	-7.46224	15.199	-3.76383	Down	JPH3	junctophilin 3
206803_at	1.27e-11	6.42e-13	-8.23965	18.9744	-3.76253	Down	PDYN	prodynorphin
215005_at	2.4e-14	4.13e-16	-9.69445	26.1931	-3.75886	Down	NECAB2	N-terminal EF-hand calcium binding protein 2
244111_at	9.9e-11	6.57e-12	-7.77228	16.694	-3.7536	Down	KRT222	keratin 222
242002_at	1.31e-10	8.98e-12	-7.70896	16.3874	-3.74524	Down	NKAIN2	Na+/K+ transporting ATPase interacting 2
237384_x_at	4.48e-12	1.95e-13	-8.4776	20.1453	-3.73703	Down	KCTD16	potassium channel tetramerization domain containing 16
1553864_at	4.98e-11	3.02e-12	-7.92904	17.4557	-3.7349	Down	GPR26	G protein-coupled receptor 26
230560_at	5.66e-12	2.53e-13	-8.42525	19.8872	-3.72826	Down	STXBP6	syntaxin binding protein 6
241717_at	4.85e-11	2.93e-12	-7.93535	17.4864	-3.72738	Down	MOBP	myelin-associated oligodendrocyte basic protein
227441_s_at	7.74e-11	4.96e-12	-7.82922	16.9703	-3.72286	Down	ANKS1B	ankyrin repeat and sterile alpha motif domain containing 1B
222091_at	8.09e-15	1.06e-16	-9.96164	27.527	-3.71993	Down	HPCAL4	hippocalcin like 4
210550_s_at	5.69e-13	1.79e-14	-8.95071	22.4876	-3.71343	Down	RASGRF1	Ras protein specific guanine nucleotide releasing factor 1
242036_x_at	7.94e-12	3.74e-13	-8.34782	19.506	-3.70452	Down	ATP2B3	ATPase plasma membrane Ca2+ transporting 3
238426_at	5.61e-10	4.55e-11	-7.37873	14.7991	-3.70442	Down	TMEM130	transmembrane protein 130
207557_s_at	3.87e-12	1.64e-13	-8.51154	20.3127	-3.70395	Down	RYR2	ryanodine receptor 2
210781_x_at	6.75e-14	1.47e-15	-9.44437	24.9452	-3.70305	Down	GRIN1	glutamate ionotropic receptor NMDA type subunit 1
219896_at	2.07e-12	7.95e-14	-8.65564	21.0248	-3.70025	Down	CALY	calcyon neuron specific vesicular protein
1552666_a_at	4.9e-12	2.16e-13	-8.45706	20.044	-3.69219	Down	LRRC7	leucine rich repeat containing 7
202178_at	3.51e-10	2.69e-11	-7.48604	15.3131	-3.69206	Down	PRKCZ	protein kinase C zeta
224209_s_at	5.27e-15	6.35e-17	-10.063	28.0329	-3.68919	Down	GDA	guanine deaminase
231220_at	2.1e-09	1.97e-10	-7.07676	13.3646	-3.68713	Down	CELF4	CUGBP, Elav-like family member 4
219277_s_at	2e-10	1.45e-11	-7.61207	15.9195	-3.68586	Down	OGDHL	oxoglutarate dehydrogenase-like
204697_s_at	9.36e-10	8.04e-11	-7.26158	14.2404	-3.68071	Down	CHGA	chromogranin A
236211_at	5.42e-13	1.69e-14	-8.96217	22.5445	-3.67913	Down	RAB40B	RAB40B, member RAS oncogene family
235342_at	6.91e-10	5.74e-11	-7.33109	14.5716	-3.66773	Down	SPOCK3	sparc/osteonectin, cwcv and kazal-like domains proteoglycan (testican) 3
1557014_a_at	1.5e-10	1.05e-11	-7.67678	16.2318	-3.66406	Down	FAM201A	family with sequence similarity 201 member A
228010_at	1.75e-13	4.54e-15	-9.22202	23.8371	-3.65974	Down	PPP2R2C	protein phosphatase 2 regulatory subunit Bgamma
221916_at	5.93e-10	4.84e-11	-7.36601	14.7383	-3.65918	Down	NEFL	neurofilament, light polypeptide
228903_at	3e-17	8.31e-20	-11.3748	34.5567	-3.6583	Down	CES4A	carboxylesterase 4A
208359_s_at	1.96e-12	7.44e-14	-8.6689	21.0903	-3.6507	Down	KCNJ4	potassium voltage-gated channel subfamily J member 4
204337_at	2.15e-11	1.17e-12	-8.11991	18.3876	-3.64297	Down	RGS4	regulator of G-protein signaling 4
207957_s_at	3.76e-14	7.1e-16	-9.58776	25.6606	-3.6278	Down	PRKCB	protein kinase C beta
229254_at	1.42e-13	3.58e-15	-9.26906	24.0714	-3.62171	Down	MFSD4A	major facilitator superfamily domain containing 4A
219425_at	2.7e-13	7.55e-15	-9.12161	23.3372	-3.60748	Down	SULT4A1	sulfotransferase family 4A member 1
231384_at	4.94e-10	3.95e-11	-7.4074	14.9362	-3.60023	Down	GRIN2A	glutamate ionotropic receptor NMDA type subunit 2A
235591_at	1.1e-12	3.84e-14	-8.7998	21.7387	-3.59638	Down	SSTR1	somatostatin receptor 1
229286_at	2.93e-14	5.23e-16	-9.64775	25.96	-3.5961	Down	MAGEE1	MAGE family member E1
228973_at	1.98e-14	3.31e-16	-9.7381	26.411	-3.59586	Down	DLG2	discs large MAGUK scaffold protein 2
235794_at	9.74e-11	6.45e-12	-7.77611	16.7126	-3.59018	Down	MOBP	myelin-associated oligodendrocyte basic protein
235614_at	4.08e-12	1.74e-13	-8.49971	20.2543	-3.58714	Down	TMEM151A	transmembrane protein 151A
219659_at	6.27e-13	2.01e-14	-8.92794	22.3745	-3.5862	Down	ATP8A2	ATPase phospholipid transporting 8A2
206135_at	2.39e-07	3.6e-08	-5.9656	8.28244	-3.58467	Down	ST18	ST18, C2H2C-type zinc finger
230896_at	5.42e-11	3.32e-12	-7.90993	17.3626	-3.584	Down	BEND4	BEN domain containing 4
233499_at	3.1e-15	3.24e-17	-10.1955	28.6944	-3.5789	Down	LRRC7	leucine rich repeat containing 7
222862_s_at	1.09e-11	5.35e-13	-8.27605	19.1532	-3.57819	Down	AK5	adenylate kinase 5
223574_x_at	2.66e-10	1.98e-11	-7.54835	15.6126	-3.57754	Down	PPP2R2C	protein phosphatase 2 regulatory subunit Bgamma
241399_at	1.83e-11	9.78e-13	-8.15564	18.5625	-3.576	Down	FAM19A2	family with sequence similarity 19 member A2, C-C motif chemokine like
1569969_a_at	5.14e-09	5.32e-10	-6.86997	12.3937	-3.5739	Down	UNC13C	unc-13 homolog C
208321_s_at	4.41e-09	4.49e-10	-6.90535	12.5591	-3.57121	Down	CABP1	calcium binding protein 1
204870_s_at	1.59e-08	1.84e-09	-6.60862	11.1815	-3.56273	Down	PCSK2	proprotein convertase subtilisin/kexin type 2
210721_s_at	6.67e-09	7.09e-10	-6.80952	12.1118	-3.56164	Down	PAK5	p21 (RAC1) activated kinase 5
218623_at	4.6e-10	3.65e-11	-7.42349	15.0133	-3.56102	Down	HMP19	HMP19 protein
210040_at	1.12e-12	3.93e-14	-8.79536	21.7167	-3.56092	Down	SLC12A5	solute carrier family 12 member 5
229831_at	2e-12	7.65e-14	-8.66329	21.0626	-3.55267	Down	CNTN3	contactin 3
240512_x_at	9.24e-16	7.24e-18	-10.4907	30.1668	-3.5368	Down	KCTD4	potassium channel tetramerization domain containing 4
207299_s_at	1.32e-11	6.72e-13	-8.23078	18.9309	-3.53541	Down	GRM1	glutamate metabotropic receptor 1
221086_s_at	6.72e-14	1.46e-15	-9.44577	24.9522	-3.5319	Down	FEZF2	FEZ family zinc finger 2
1555800_at	1.11e-09	9.77e-11	-7.22154	14.0501	-3.52413	Down	ZNF385B	zinc finger protein 385B
206089_at	1.93e-13	5.11e-15	-9.19874	23.7211	-3.52338	Down	NELL1	neural EGFL like 1
218657_at	1.36e-15	1.18e-17	-10.3937	29.683	-3.50911	Down	RAPGEFL1	Rap guanine nucleotide exchange factor like 1
229461_x_at	1.73e-11	9.1e-13	-8.16994	18.6326	-3.50508	Down	NEGR1	neuronal growth regulator 1
203999_at	6.59e-12	3.02e-13	-8.39061	19.7165	-3.49774	Down	SYT1	synaptotagmin 1
236290_at	5.95e-12	2.68e-13	-8.41412	19.8323	-3.49625	Down	DOK6	docking protein 6
205914_s_at	1.61e-13	4.14e-15	-9.24006	23.9269	-3.49546	Down	GRIN1	glutamate ionotropic receptor NMDA type subunit 1
235468_at	1.29e-12	4.64e-14	-8.76262	21.5544	-3.49382	Down	RBFOX3	RNA binding protein, fox-1 homolog 3
207853_s_at	6.13e-11	3.82e-12	-7.88204	17.2269	-3.49379	Down	SNCB	synuclein beta
214945_at	4.87e-14	9.72e-16	-9.5259	25.3519	-3.49266	Down	LOC101930363///LOC101928349///LOC100507387///FAM153C///FAM153A///FAM153B	uncharacterized LOC101930363///uncharacterized LOC101928349///uncharacterized LOC100507387///family with sequence similarity 153, member C///family with sequence similarity 153 member A///family with sequence similarity 153 member B
210363_s_at	2.13e-13	5.74e-15	-9.17566	23.6062	-3.48994	Down	SCN2B	sodium voltage-gated channel beta subunit 2
210400_at	1.6e-12	5.93e-14	-8.71383	21.3128	-3.48934	Down	GRIN2C	glutamate ionotropic receptor NMDA type subunit 2C
1557180_at	6.19e-11	3.86e-12	-7.87963	17.2152	-3.48367	Down	C11orf87	chromosome 11 open reading frame 87
204081_at	7.41e-12	3.46e-13	-8.36334	19.5823	-3.47927	Down	NRGN	neurogranin
238100_at	1.03e-13	2.43e-15	-9.34561	24.4528	-3.47717	Down	AAK1	AP2 associated kinase 1
204230_s_at	1.26e-13	3.08e-15	-9.29878	24.2194	-3.46388	Down	SLC17A7	solute carrier family 17 member 7
215008_at	9.38e-13	3.18e-14	-8.8374	21.9252	-3.44246	Down	TLL2	tolloid like 2
226086_at	4.91e-14	9.84e-16	-9.52346	25.3397	-3.43696	Down	SYT13	synaptotagmin 13
229345_at	3.65e-15	3.99e-17	-10.1546	28.4904	-3.43037	Down	RTN4RL2	reticulon 4 receptor-like 2
205751_at	1.16e-09	1.03e-10	-7.21113	14.0006	-3.4213	Down	SH3GL2	SH3 domain containing GRB2 like 2, endophilin A1
233076_at	1.46e-10	1.02e-11	-7.68379	16.2657	-3.41839	Down	JAKMIP3	Janus kinase and microtubule interacting protein 3
225815_at	3.31e-10	2.53e-11	-7.4988	15.3744	-3.41407	Down	CPLX2	complexin 2
231911_at	1.41e-09	1.28e-10	-7.16635	13.7883	-3.40744	Down	ERMN	ermin
232305_at	6.22e-13	1.99e-14	-8.93028	22.3861	-3.40578	Down	HMGCLL1	3-hydroxymethyl-3-methylglutaryl-CoA lyase like 1
233972_s_at	3.03e-13	8.65e-15	-9.09482	23.2039	-3.40544	Down	FEZF2	FEZ family zinc finger 2
1559545_at	2.56e-09	2.45e-10	-7.03127	13.1502	-3.39927	Down	LOC101930404///SNORD116-28///SNORD115-26///SNORD115-13///SNORD115-7///SNORD116-22///SNORD116-4///PWARSN///SNORD107///SNRPN///IPW	uncharacterized LOC101930404///small nucleolar RNA, C/D box 116-28///small nucleolar RNA, C/D box 115-26///small nucleolar RNA, C/D box 115-13///small nucleolar RNA, C/D box 115-7///small nucleolar RNA, C/D box 116-22///small nucleolar RNA, C/D box 116-4///Prader Willi/Angelman region RNA, SNRPN neighbor///small nucleolar RNA, C/D box 107///small nuclear ribonucleoprotein polypeptide N///imprinte…
234314_at	3.46e-08	4.32e-09	-6.42651	10.3477	-3.39193	Down	RALGAPA2	Ral GTPase activating protein catalytic alpha subunit 2
210181_s_at	3.14e-10	2.38e-11	-7.51135	15.4347	-3.39144	Down	CABP1	calcium binding protein 1
232411_at	3.38e-09	3.34e-10	-6.96711	12.8486	-3.39087	Down	KCNJ6	potassium voltage-gated channel subfamily J member 6
205874_at	4.32e-14	8.36e-16	-9.55552	25.4997	-3.38724	Down	ITPKA	inositol-trisphosphate 3-kinase A
238206_at	5.65e-13	1.78e-14	-8.95252	22.4965	-3.38654	Down	RXFP1	relaxin/insulin like family peptide receptor 1
210121_at	4.38e-09	4.46e-10	-6.90676	12.5657	-3.38578	Down	B3GALT2	beta-1,3-galactosyltransferase 2
1554012_at	2.71e-09	2.62e-10	-7.01734	13.0846	-3.38428	Down	RSPO2	R-spondin 2
1554530_at	5.46e-09	5.68e-10	-6.85591	12.328	-3.37999	Down	VSTM2A	V-set and transmembrane domain containing 2A
205325_at	1.3e-11	6.6e-13	-8.2342	18.9477	-3.3798	Down	PHYHIP	phytanoyl-CoA 2-hydroxylase interacting protein
213924_at	2.35e-13	6.45e-15	-9.15276	23.4922	-3.37865	Down	GNAL	G protein subunit alpha L
229818_at	9.24e-17	3.79e-19	-11.0735	33.0652	-3.37406	Down	SVOP	SV2 related protein
233059_at	4.43e-14	8.62e-16	-9.54949	25.4696	-3.37123	Down	KCNJ3	potassium voltage-gated channel subfamily J member 3
230497_at	1.56e-12	5.77e-14	-8.71922	21.3394	-3.3666	Down	CELF5	CUGBP, Elav-like family member 5
236532_at	4.1e-09	4.14e-10	-6.92243	12.6391	-3.35797	Down	C11orf87	chromosome 11 open reading frame 87
205352_at	1.07e-13	2.53e-15	-9.33701	24.4099	-3.35777	Down	SERPINI1	serpin family I member 1
206906_at	5.71e-13	1.81e-14	-8.94945	22.4813	-3.35264	Down	ICAM5	intercellular adhesion molecule 5
230238_at	5.49e-13	1.72e-14	-8.95935	22.5305	-3.35195	Down	SOWAHA	sosondowah ankyrin repeat domain family member A
243998_at	2.03e-10	1.47e-11	-7.60909	15.9051	-3.34554	Down	KRT222	keratin 222
203797_at	2.77e-11	1.56e-12	-8.0619	18.1038	-3.34148	Down	VSNL1	visinin like 1
231980_at	1.46e-11	7.55e-13	-8.20748	18.8166	-3.3413	Down	DOK6	docking protein 6
204723_at	6.4e-14	1.37e-15	-9.45823	25.0143	-3.34073	Down	SCN3B	sodium voltage-gated channel beta subunit 3
231804_at	1.23e-12	4.36e-14	-8.77467	21.6141	-3.34018	Down	RXFP1	relaxin/insulin like family peptide receptor 1
220447_at	9.68e-13	3.31e-14	-8.82955	21.8862	-3.3324	Down	HRH3	histamine receptor H3
239575_at	6.55e-18	1.03e-20	-11.7906	36.6061	-3.33229	Down	OPALIN	oligodendrocytic myelin paranodal and inner loop protein
236734_at	2.52e-10	1.86e-11	-7.56072	15.6721	-3.32953	Down	SLITRK1	SLIT and NTRK like family member 1
204467_s_at	2.65e-12	1.06e-13	-8.59868	20.7431	-3.32364	Down	SNCA	synuclein alpha
226973_at	6.73e-12	3.09e-13	-8.38571	19.6924	-3.32177	Down	VSTM2L	V-set and transmembrane domain containing 2 like
206434_at	2.11e-11	1.14e-12	-8.12442	18.4096	-3.31665	Down	SPOCK3	sparc/osteonectin, cwcv and kazal-like domains proteoglycan (testican) 3
235049_at	6.86e-10	5.69e-11	-7.33266	14.5791	-3.31418	Down	ADCY1	adenylate cyclase 1
213904_at	6.68e-11	4.21e-12	-7.86231	17.1311	-3.30374	Down	FRRS1L	ferric chelate reductase 1 like
205440_s_at	1.24e-10	8.51e-12	-7.72002	16.4409	-3.30332	Down	NPY1R	neuropeptide Y receptor Y1
205489_at	6.13e-14	1.3e-15	-9.46863	25.0662	-3.30111	Down	CRYM	crystallin mu
221217_s_at	3.96e-11	2.32e-12	-7.98189	17.7132	-3.29966	Down	RBFOX1	RNA binding protein, fox-1 homolog 1
206013_s_at	3.9e-09	3.91e-10	-6.93423	12.6944	-3.28802	Down	ACTL6B	actin like 6B
232735_at	3.94e-13	1.17e-14	-9.03493	22.9061	-3.28572	Down	ANKRD34A	ankyrin repeat domain 34A
223810_at	5.51e-11	3.38e-12	-7.90661	17.3465	-3.2842	Down	KLHL1	kelch like family member 1
211451_s_at	9.93e-11	6.6e-12	-7.77139	16.6897	-3.28088	Down	KCNJ4	potassium voltage-gated channel subfamily J member 4
229917_at	3.74e-09	3.73e-10	-6.94383	12.7394	-3.28012	Down	AGAP2	ArfGAP with GTPase domain, ankyrin repeat and PH domain 2
1552879_a_at	1.39e-16	6.54e-19	-10.9656	32.5294	-3.27588	Down	ATOH7	atonal bHLH transcription factor 7
213108_at	5.84e-13	1.85e-14	-8.94467	22.4576	-3.2747	Down	CAMK2A	calcium/calmodulin dependent protein kinase II alpha
227830_at	6.73e-14	1.47e-15	-9.44487	24.9477	-3.2689	Down	GABRB3	gamma-aminobutyric acid type A receptor beta3 subunit
240402_at	4.83e-12	2.12e-13	-8.46057	20.0613	-3.26486	Down	KIRREL3	kin of IRRE like 3 (Drosophila)
223557_s_at	3.99e-08	5.04e-09	-6.39349	10.1975	-3.26417	Down	TMEFF2	transmembrane protein with EGF like and two follistatin like domains 2
214098_at	2.11e-14	3.55e-16	-9.72419	26.3415	-3.25807	Down	KIAA1107	KIAA1107
223550_s_at	5.17e-07	8.44e-08	-5.77649	7.45587	-3.25776	Down	CA10	carbonic anhydrase 10
213040_s_at	1.09e-14	1.58e-16	-9.88386	27.1386	-3.25143	Down	NPTXR	neuronal pentraxin receptor
227217_at	2.32e-15	2.28e-17	-10.2644	29.0381	-3.24239	Down	WNK2	WNK lysine deficient protein kinase 2
239787_at	1.66e-15	1.5e-17	-10.3475	29.4528	-3.2392	Down	KCTD4	potassium channel tetramerization domain containing 4
1556641_at	4.24e-12	1.83e-13	-8.49035	20.2081	-3.23582	Down	SLC7A14	solute carrier family 7 member 14
231151_at	3.19e-12	1.31e-13	-8.55602	20.5323	-3.22968	Down	DLGAP3	DLG associated protein 3
228891_at	5.96e-11	3.69e-12	-7.88875	17.2596	-3.22544	Down	SEMA4D	semaphorin 4D
236456_at	1.34e-12	4.85e-14	-8.75359	21.5097	-3.22211	Down	PTPN5	protein tyrosine phosphatase, non-receptor type 5
221914_at	9.75e-14	2.27e-15	-9.35834	24.5163	-3.22108	Down	SYN1	synapsin I
209685_s_at	1.39e-16	6.58e-19	-10.9645	32.5241	-3.21934	Down	PRKCB	protein kinase C beta
205630_at	1.12e-16	4.92e-19	-11.0218	32.8083	-3.21503	Down	CRH	corticotropin releasing hormone
240509_s_at	1.29e-10	8.9e-12	-7.71089	16.3968	-3.21268	Down	GREM2	gremlin 2, DAN family BMP antagonist
244170_at	7.07e-10	5.88e-11	-7.32583	14.5465	-3.21212	Down	RAB3C	RAB3C, member RAS oncogene family
219671_at	1.15e-14	1.69e-16	-9.87035	27.0712	-3.20891	Down	HPCAL4	hippocalcin like 4
229201_at	5.04e-13	1.56e-14	-8.97827	22.6245	-3.20665	Down	PAK3	p21 (RAC1) activated kinase 3
229057_at	1.85e-12	7e-14	-8.68113	21.1509	-3.20568	Down	SCN2A	sodium voltage-gated channel alpha subunit 2
213920_at	4.5e-10	3.55e-11	-7.42908	15.0401	-3.20433	Down	CUX2	cut like homeobox 2
214998_at	6.69e-16	4.78e-18	-10.5725	30.5741	-3.20261	Down	AAK1	AP2 associated kinase 1
243681_at	1.22e-11	6.11e-13	-8.24981	19.0243	-3.20083	Down	SHANK2	SH3 and multiple ankyrin repeat domains 2
207383_s_at	1.18e-15	9.9e-18	-10.4291	29.8596	-3.2006	Down	RHBDL1	rhomboid like 1
204777_s_at	1.5e-11	7.77e-13	-8.20161	18.7878	-3.20057	Down	MAL	mal, T-cell differentiation protein
204679_at	2.27e-11	1.25e-12	-8.10712	18.325	-3.19919	Down	KCNK1	potassium two pore domain channel subfamily K member 1
206577_at	3.08e-14	5.57e-16	-9.6354	25.8983	-3.198	Down	VIP	vasoactive intestinal peptide
204684_at	4.01e-11	2.36e-12	-7.9788	17.6982	-3.19671	Down	NPTX1	neuronal pentraxin 1
242789_at	4.87e-14	9.75e-16	-9.52533	25.3491	-3.19565	Down	PDE1A	phosphodiesterase 1A
220584_at	5.68e-11	3.49e-12	-7.89988	17.3137	-3.19481	Down	PRR36	proline rich 36
228795_at	5.03e-11	3.05e-12	-7.92685	17.445	-3.19093	Down	PRKCB	protein kinase C beta
214811_at	1.3e-12	4.69e-14	-8.76039	21.5434	-3.17948	Down	RIMBP2	RIMS binding protein 2
230137_at	1.15e-14	1.68e-16	-9.87132	27.076	-3.17785	Down	TMEM155	transmembrane protein 155
218546_at	2.05e-15	1.95e-17	-10.2953	29.1924	-3.17634	Down	C1orf115	chromosome 1 open reading frame 115
233305_at	1.16e-11	5.75e-13	-8.26176	19.083	-3.17384	Down	NECAB1	N-terminal EF-hand calcium binding protein 1
217231_s_at	5.7e-10	4.62e-11	-7.37525	14.7825	-3.17285	Down	MAST1	microtubule associated serine/threonine kinase 1
213938_at	4.6e-17	1.54e-19	-11.252	33.9497	-3.1726	Down	ERC2	ELKS/RAB6-interacting/CAST family member 2
223500_at	3.7e-11	2.16e-12	-7.99654	17.7847	-3.17038	Down	CPLX1	complexin 1
230117_at	7.96e-09	8.59e-10	-6.76926	11.9245	-3.16959	Down	VSTM2A	V-set and transmembrane domain containing 2A
224530_s_at	2.14e-10	1.56e-11	-7.59732	15.8484	-3.16886	Down	KCNIP4	potassium voltage-gated channel interacting protein 4
215145_s_at	1.1e-09	9.6e-11	-7.22528	14.0678	-3.1685	Down	CNTNAP2	contactin associated protein-like 2
232636_at	1.45e-11	7.46e-13	-8.20983	18.8281	-3.16466	Down	SLITRK4	SLIT and NTRK like family member 4
229901_at	2.54e-07	3.86e-08	-5.95047	8.21587	-3.15267	Down	ZNF488	zinc finger protein 488
206213_at	5.79e-15	7.14e-17	-10.0398	27.9171	-3.14938	Down	WNT10B	Wnt family member 10B
223529_at	7e-12	3.24e-13	-8.37625	19.6459	-3.14114	Down	SYT4	synaptotagmin 4
206690_at	7.86e-14	1.75e-15	-9.4096	24.7718	-3.13767	Down	ASIC2	acid sensing ion channel subunit 2
235070_at	1.29e-14	1.94e-16	-9.84362	26.9377	-3.13673	Down	RBFOX1	RNA binding protein, fox-1 homolog 1
206196_s_at	1.01e-13	2.39e-15	-9.34883	24.4689	-3.13606	Down	RUNDC3A	RUN domain containing 3A
1554633_a_at	5.99e-08	7.88e-09	-6.29737	9.76225	-3.13604	Down	MYT1L	myelin transcription factor 1 like
1553422_s_at	2.8e-13	7.87e-15	-9.11342	23.2965	-3.12877	Down	RBFOX1	RNA binding protein, fox-1 homolog 1
225792_at	7.01e-12	3.25e-13	-8.37599	19.6446	-3.12688	Down	HOOK1	hook microtubule tethering protein 1
210315_at	3.76e-14	7.09e-16	-9.58783	25.6609	-3.12651	Down	SYN2	synapsin II
230691_at	6.08e-12	2.75e-13	-8.4092	19.8081	-3.12624	Down	STX1B	syntaxin 1B
213371_at	3.01e-11	1.71e-12	-8.04312	18.0121	-3.12196	Down	LDB3	LIM domain binding 3
205454_at	1.49e-14	2.34e-16	-9.80624	26.7512	-3.12071	Down	HPCA	hippocalcin
219772_s_at	1.12e-13	2.67e-15	-9.32658	24.358	-3.11492	Down	SMPX	small muscle protein, X-linked
236308_at	1.21e-09	1.08e-10	-7.20131	13.954	-3.11264	Down	VSTM2A	V-set and transmembrane domain containing 2A
227690_at	3.15e-13	9.07e-15	-9.08544	23.1573	-3.10797	Down	GABRB3	gamma-aminobutyric acid type A receptor beta3 subunit
213558_at	2.38e-17	6.21e-20	-11.4327	34.8428	-3.10792	Down	PCLO	piccolo presynaptic cytomatrix protein
41577_at	1.15e-10	7.76e-12	-7.73852	16.5305	-3.10674	Down	PPP1R16B	protein phosphatase 1 regulatory subunit 16B
206280_at	1.2e-12	4.26e-14	-8.77946	21.6379	-3.10228	Down	CDH18	cadherin 18
239738_at	2.11e-12	8.16e-14	-8.65055	20.9996	-3.10128	Down	DACH2	dachshund family transcription factor 2
233150_at	1.49e-14	2.34e-16	-9.80594	26.7496	-3.10126	Down	GALNTL5	polypeptide N-acetylgalactosaminyltransferase-like 5
233471_at	3.58e-10	2.76e-11	-7.48105	15.2892	-3.10002	Down	PTPN5	protein tyrosine phosphatase, non-receptor type 5
221288_at	2.95e-10	2.22e-11	-7.5253	15.5018	-3.09851	Down	GPR22	G protein-coupled receptor 22
1552714_at	4.82e-08	6.21e-09	-6.34865	9.99413	-3.09667	Down	CREG2	cellular repressor of E1A stimulated genes 2
227425_at	3.46e-15	3.7e-17	-10.1693	28.5635	-3.09126	Down	REPS2	RALBP1 associated Eps domain containing 2
205110_s_at	8.28e-11	5.37e-12	-7.81319	16.8925	-3.09051	Down	FGF13	fibroblast growth factor 13
206162_x_at	5.1e-12	2.26e-13	-8.4485	20.0018	-3.08827	Down	SYT5	synaptotagmin 5
242410_s_at	8.81e-10	7.5e-11	-7.27594	14.3087	-3.08751	Down	CACNA1E	calcium voltage-gated channel subunit alpha1 E
206970_at	1.23e-08	1.38e-09	-6.66995	11.4644	-3.08697	Down	CNTN2	contactin 2
227702_at	4.66e-14	9.21e-16	-9.53648	25.4047	-3.08636	Down	CYP4X1	cytochrome P450 family 4 subfamily X member 1
1557481_a_at	1.49e-08	1.71e-09	-6.62359	11.2504	-3.08605	Down	LINC00320	long intergenic non-protein coding RNA 320
206084_at	3.03e-13	8.64e-15	-9.09512	23.2054	-3.08603	Down	PTPRR	protein tyrosine phosphatase, receptor type R
241672_at	1.27e-20	2.33e-24	-13.4929	44.8418	-3.086	Down	SERTM1	serine rich and transmembrane domain containing 1
220994_s_at	1.92e-12	7.27e-14	-8.67348	21.113	-3.0857	Down	STXBP6	syntaxin binding protein 6
207135_at	6.08e-16	4.27e-18	-10.5947	30.6846	-3.08447	Down	HTR2A	5-hydroxytryptamine receptor 2A
214230_at	6.31e-15	7.97e-17	-10.0181	27.809	-3.08366	Down	CDC42	cell division cycle 42
213482_at	6.12e-12	2.77e-13	-8.4074	19.7992	-3.07791	Down	DOCK3	dedicator of cytokinesis 3
229823_at	3.2e-12	1.32e-13	-8.55512	20.5278	-3.07678	Down	RIMS2	regulating synaptic membrane exocytosis 2
238966_at	3.36e-13	9.73e-15	-9.07149	23.0879	-3.07647	Down	CELF4	CUGBP, Elav-like family member 4
219714_s_at	4.54e-11	2.72e-12	-7.95044	17.5599	-3.07482	Down	CACNA2D3	calcium voltage-gated channel auxiliary subunit alpha2delta 3
239548_at	3.35e-11	1.93e-12	-8.01907	17.8947	-3.07376	Down	NEGR1	neuronal growth regulator 1
1557475_at	2.66e-11	1.49e-12	-8.07119	18.1493	-3.07373	Down	LINC00507	long intergenic non-protein coding RNA 507
242524_at	5.01e-10	4.03e-11	-7.4036	14.918	-3.07169	Down	CBLN4	cerebellin 4 precursor
214961_at	1.22e-09	1.08e-10	-7.20118	13.9534	-3.07021	Down	MTUS2	microtubule associated tumor suppressor candidate 2
230045_at	1.05e-07	1.47e-08	-6.16284	9.15788	-3.06987	Down	CNTN2	contactin 2
228984_at	2.93e-10	2.2e-11	-7.52656	15.5078	-3.06874	Down	CARNS1	carnosine synthase 1
241805_at	2.82e-12	1.14e-13	-8.58503	20.6756	-3.0687	Down	GABRG1	gamma-aminobutyric acid type A receptor gamma1 subunit
204466_s_at	8.65e-15	1.16e-16	-9.94407	27.4393	-3.06694	Down	SNCA	synuclein alpha
208457_at	1.27e-09	1.14e-10	-7.19066	13.9035	-3.06556	Down	GABRD	gamma-aminobutyric acid type A receptor delta subunit
230765_at	6.73e-13	2.18e-14	-8.91242	22.2974	-3.06284	Down	NWD2	NACHT and WD repeat domain containing 2
204974_at	1.06e-14	1.52e-16	-9.89166	27.1776	-3.06254	Down	RAB3A	RAB3A, member RAS oncogene family
1565936_a_at	3.05e-11	1.74e-12	-8.04007	17.9972	-3.06191	Down	LMO3	LIM domain only 3
215172_at	6.28e-09	6.63e-10	-6.82383	12.1784	-3.06012	Down	PTPN20	protein tyrosine phosphatase, non-receptor type 20
226612_at	2.58e-11	1.44e-12	-8.07865	18.1857	-3.06001	Down	UBE2QL1	ubiquitin conjugating enzyme E2 Q family like 1
202712_s_at	3.56e-14	6.63e-16	-9.60127	25.728	-3.05509	Down	CKMT1A///CKMT1B	creatine kinase, mitochondrial 1A///creatine kinase, mitochondrial 1B
214652_at	1.69e-11	8.86e-13	-8.17528	18.6587	-3.0528	Down	DRD1	dopamine receptor D1
241729_at	5.08e-11	3.09e-12	-7.92463	17.4342	-3.04669	Down	DOK6	docking protein 6
205984_at	2.96e-13	8.41e-15	-9.10046	23.232	-3.04545	Down	CRHBP	corticotropin releasing hormone binding protein
214217_at	1.05e-12	3.65e-14	-8.81025	21.7905	-3.04532	Down	GRM5	glutamate metabotropic receptor 5
238600_at	6.29e-12	2.86e-13	-8.40101	19.7678	-3.0453	Down	JAKMIP1	janus kinase and microtubule interacting protein 1
205637_s_at	5.87e-17	2.14e-19	-11.1871	33.6283	-3.04385	Down	SH3GL3	SH3 domain containing GRB2 like 3, endophilin A3
240236_at	2.19e-10	1.6e-11	-7.59188	15.8222	-3.04068	Down	STXBP5L	syntaxin binding protein 5 like
217452_s_at	1.23e-12	4.4e-14	-8.77309	21.6063	-3.03788	Down	B3GALT2	beta-1,3-galactosyltransferase 2
230846_at	1.88e-13	4.95e-15	-9.20489	23.7518	-3.0377	Down	AKAP5	A-kinase anchoring protein 5
202507_s_at	1.23e-10	8.4e-12	-7.72262	16.4535	-3.03534	Down	SNAP25	synaptosome associated protein 25
239359_at	2.68e-14	4.68e-16	-9.66956	26.0688	-3.03177	Down	2011-03-01	membrane associated ring-CH-type finger 11
1557122_s_at	5.92e-11	3.66e-12	-7.89039	17.2676	-3.02982	Down	GABRB2	gamma-aminobutyric acid type A receptor beta2 subunit
207014_at	2.99e-10	2.25e-11	-7.5222	15.4869	-3.02723	Down	GABRA2	gamma-aminobutyric acid type A receptor alpha2 subunit
230104_s_at	1.22e-10	8.35e-12	-7.72377	16.4591	-3.02443	Down	TPPP	tubulin polymerization promoting protein
241758_at	4.86e-12	2.14e-13	-8.45881	20.0526	-3.02286	Down	NUP93	nucleoporin 93
214956_at	4.23e-12	1.82e-13	-8.49091	20.2109	-3.02279	Down	AAK1	AP2 associated kinase 1
204586_at	1.99e-12	7.58e-14	-8.66525	21.0723	-3.01714	Down	BSN	bassoon presynaptic cytomatrix protein
240053_x_at	2.84e-11	1.6e-12	-8.05632	18.0766	-3.01711	Down	PEX5L	peroxisomal biogenesis factor 5 like
205531_s_at	3.24e-12	1.34e-13	-8.55213	20.5131	-3.01433	Down	GLS2	glutaminase 2
216039_at	1.56e-14	2.47e-16	-9.79571	26.6986	-3.01026	Down	GABRA2	gamma-aminobutyric acid type A receptor alpha2 subunit
204869_at	4.15e-12	1.78e-13	-8.49587	20.2354	-3.00841	Down	PCSK2	proprotein convertase subtilisin/kexin type 2
225809_at	1.59e-08	1.84e-09	-6.60884	11.1825	-3.00776	Down	PARM1	prostate androgen-regulated mucin-like protein 1
229963_at	1.12e-11	5.58e-13	-8.26779	19.1126	-3.00702	Down	BEX5	brain expressed X-linked 5
205737_at	1.27e-13	3.12e-15	-9.29624	24.2068	-2.99918	Down	KCNQ2	potassium voltage-gated channel subfamily Q member 2
222005_s_at	1.06e-14	1.51e-16	-9.89268	27.1827	-2.99759	Down	GNG3	G protein subunit gamma 3
227434_at	6.03e-08	7.94e-09	-6.29575	9.75493	-2.99741	Down	WBSCR17	Williams-Beuren syndrome chromosome region 17
232547_at	1.25e-10	8.6e-12	-7.71785	16.4305	-2.99682	Down	SRCIN1	SRC kinase signaling inhibitor 1
223654_s_at	3.99e-10	3.11e-11	-7.45666	15.1722	-2.99481	Down	CELF4	CUGBP, Elav-like family member 4
215052_at	1.19e-11	5.97e-13	-8.25447	19.0472	-2.99104	Down	FRMPD4	FERM and PDZ domain containing 4
221008_s_at	1.09e-09	9.58e-11	-7.22564	14.0695	-2.98953	Down	ETNPPL	ethanolamine-phosphate phospho-lyase
224482_s_at	2.77e-10	2.08e-11	-7.53888	15.567	-2.98885	Down	RAB11FIP4	RAB11 family interacting protein 4
204730_at	1.69e-11	8.86e-13	-8.1753	18.6588	-2.97906	Down	RIMS3	regulating synaptic membrane exocytosis 3
244623_at	5.22e-11	3.18e-12	-7.9185	17.4043	-2.97786	Down	KCNQ5	potassium voltage-gated channel subfamily Q member 5
214432_at	1.03e-10	6.89e-12	-7.76275	16.6479	-2.97646	Down	LOC101927137///ATP1A3	uncharacterized LOC101927137///ATPase Na+/K+ transporting subunit alpha 3
229032_at	1.67e-15	1.52e-17	-10.345	29.4401	-2.97517	Down	WSCD2	WSC domain containing 2
231395_at	2.42e-12	9.52e-14	-8.61997	20.8483	-2.97463	Down	ATP8A2	ATPase phospholipid transporting 8A2
229160_at	2.34e-15	2.33e-17	-10.2603	29.0179	-2.96207	Down	MUM1L1	MUM1 like 1
242999_at	6.49e-13	2.1e-14	-8.91994	22.3348	-2.95828	Down	ARHGEF7	Rho guanine nucleotide exchange factor 7
214930_at	7.89e-09	8.52e-10	-6.7711	11.9331	-2.95739	Down	SLITRK5	SLIT and NTRK like family member 5
240292_x_at	8.09e-12	3.81e-13	-8.34383	19.4863	-2.9546	Down	ANKS1B	ankyrin repeat and sterile alpha motif domain containing 1B
235781_at	7.94e-12	3.74e-13	-8.3478	19.5058	-2.95459	Down	CACNA1B	calcium voltage-gated channel subunit alpha1 B
236331_at	1.15e-13	2.77e-15	-9.31926	24.3215	-2.95322	Down	CDKL2	cyclin dependent kinase like 2
205915_x_at	1.31e-11	6.65e-13	-8.23281	18.9409	-2.95243	Down	GRIN1	glutamate ionotropic receptor NMDA type subunit 1
230135_at	1.08e-10	7.27e-12	-7.75175	16.5946	-2.94866	Down	HHIP	hedgehog interacting protein
205591_at	4.73e-12	2.07e-13	-8.4658	20.0871	-2.94858	Down	OLFM1	olfactomedin 1
219619_at	1.91e-12	7.24e-14	-8.67436	21.1174	-2.94402	Down	DIRAS2	DIRAS family GTPase 2
232275_s_at	1.16e-08	1.29e-09	-6.68322	11.5257	-2.94218	Down	HS6ST3	heparan sulfate 6-O-sulfotransferase 3
214111_at	6.29e-09	6.63e-10	-6.82355	12.1771	-2.94118	Down	OPCML	opioid binding protein/cell adhesion molecule like
220448_at	9.48e-10	8.17e-11	-7.25852	14.2259	-2.93621	Down	KCNK12	potassium two pore domain channel subfamily K member 12
213456_at	1.41e-10	9.79e-12	-7.69158	16.3034	-2.93578	Down	SOSTDC1	sclerostin domain containing 1
239132_at	1.03e-12	3.55e-14	-8.8157	21.8176	-2.93392	Down	NOS1	nitric oxide synthase 1
235278_at	9.52e-13	3.24e-14	-8.83341	21.9053	-2.93275	Down	MACROD2	MACRO domain containing 2
213967_at	1.89e-08	2.22e-09	-6.5683	10.9961	-2.93132	Down	RALYL	RALY RNA binding protein-like
213965_s_at	3.95e-11	2.32e-12	-7.98255	17.7164	-2.93115	Down	CHD5	chromodomain helicase DNA binding protein 5
232111_at	2.45e-11	1.36e-12	-8.08944	18.2385	-2.92802	Down	TUNAR	TCL1 upstream neural differentiation-associated RNA
225111_s_at	7.46e-15	9.69e-17	-9.97973	27.6173	-2.92487	Down	NAPB	NSF attachment protein beta
242193_at	3.3e-09	3.25e-10	-6.97242	12.8735	-2.9245	Down	MIR124-2HG	MIR124-2 host gene
228262_at	4.46e-11	2.66e-12	-7.95494	17.5818	-2.92408	Down	MAP7D2	MAP7 domain containing 2
229110_at	1.34e-11	6.85e-13	-8.22675	18.9111	-2.92393	Down	SLC24A2	solute carrier family 24 member 2
230563_at	1.5e-11	7.77e-13	-8.20168	18.7882	-2.92359	Down	RASGEF1A	RasGEF domain family member 1A
214434_at	1.82e-16	9.31e-19	-10.8958	32.1828	-2.91681	Down	HSPA12A	heat shock protein family A (Hsp70) member 12A
233144_s_at	1.43e-21	2.09e-25	-13.9928	47.2027	-2.91661	Down	RASAL1	RAS protein activator like 1
1553194_at	1.02e-09	8.86e-11	-7.24176	14.1462	-2.91365	Down	NEGR1	neuronal growth regulator 1
236151_at	6.83e-10	5.65e-11	-7.33399	14.5854	-2.91176	Down	SRRM4	serine/arginine repetitive matrix 4
1553765_a_at	1.52e-08	1.74e-09	-6.62026	11.2352	-2.91117	Down	KLHL32	kelch like family member 32
210246_s_at	1e-08	1.1e-09	-6.71691	11.6816	-2.91013	Down	ABCC8	ATP binding cassette subfamily C member 8
229084_at	6.05e-14	1.27e-15	-9.47242	25.0851	-2.90939	Down	CNTN4	contactin 4
213219_at	9.43e-16	7.43e-18	-10.4856	30.1413	-2.90648	Down	ADCY2	adenylate cyclase 2
206433_s_at	2.66e-09	2.57e-10	-7.02164	13.1049	-2.90462	Down	SPOCK3	sparc/osteonectin, cwcv and kazal-like domains proteoglycan (testican) 3
209726_at	9.41e-16	7.39e-18	-10.4867	30.1467	-2.90169	Down	CA11	carbonic anhydrase 11
1558972_s_at	1.89e-12	7.13e-14	-8.67736	21.1322	-2.90119	Down	THEMIS	thymocyte selection associated
233547_x_at	1.31e-14	1.97e-16	-9.84027	26.921	-2.89557	Down	PDE1A	phosphodiesterase 1A
242571_at	2.56e-11	1.42e-12	-8.08029	18.1937	-2.88646	Down	REPS2	RALBP1 associated Eps domain containing 2
239491_at	2.79e-09	2.7e-10	-7.01095	13.0546	-2.88547	Down	CERS5	ceramide synthase 5
228206_at	9.02e-18	1.67e-20	-11.6946	36.134	-2.88351	Down	HS3ST4	heparan sulfate-glucosamine 3-sulfotransferase 4
210227_at	1.87e-14	3.06e-16	-9.75315	26.4861	-2.88039	Down	DLGAP2	DLG associated protein 2
235830_at	1.23e-12	4.36e-14	-8.77466	21.6141	-2.87852	Down	NT5DC1	5'-nucleotidase domain containing 1
229778_at	9.99e-09	1.1e-09	-6.71722	11.6831	-2.87815	Down	SPX	spexin hormone
236448_at	4.94e-11	2.99e-12	-7.93115	17.466	-2.87793	Down	UNC5A	unc-5 netrin receptor A
230262_at	1.44e-14	2.23e-16	-9.81604	26.8001	-2.87566	Down	ST8SIA3	ST8 alpha-N-acetyl-neuraminide alpha-2,8-sialyltransferase 3
223913_s_at	1.89e-13	4.97e-15	-9.20411	23.7479	-2.8756	Down	MIR7-3HG	MIR7-3 host gene
33767_at	4.14e-10	3.24e-11	-7.44832	15.1322	-2.87497	Down	NEFH	neurofilament heavy polypeptide
235228_at	1.57e-12	5.8e-14	-8.71837	21.3352	-2.87389	Down	CCDC85A	coiled-coil domain containing 85A
225746_at	3.01e-12	1.23e-13	-8.56944	20.5986	-2.87334	Down	RAB11FIP4	RAB11 family interacting protein 4
227909_at	1.03e-15	8.31e-18	-10.4636	30.0315	-2.87289	Down	SMIM10L2B///SMIM10L2A	small integral membrane protein 10 like 2B///small integral membrane protein 10 like 2A
1557098_s_at	3.84e-10	2.98e-11	-7.46528	15.2136	-2.87288	Down	HAR1A	highly accelerated region 1A (non-protein coding)
1552722_at	9.07e-13	3.06e-14	-8.84481	21.9619	-2.87238	Down	ARPP21	cAMP regulated phosphoprotein 21
230644_at	1.05e-11	5.15e-13	-8.28387	19.1916	-2.87031	Down	LRFN5	leucine rich repeat and fibronectin type III domain containing 5
241500_at	7.7e-16	5.74e-18	-10.5365	30.3947	-2.8698	Down	CDH8	cadherin 8
228414_at	8.55e-16	6.56e-18	-10.5101	30.2635	-2.86895	Down	KCNMA1	potassium calcium-activated channel subfamily M alpha 1
212664_at	6.73e-14	1.46e-15	-9.44532	24.9499	-2.86754	Down	TUBB4A	tubulin beta 4A class IVa
231908_at	9.03e-16	7.03e-18	-10.4965	30.1957	-2.86644	Down	ZDHHC18	zinc finger DHHC-type containing 18
1556145_a_at	5.79e-08	7.6e-09	-6.30515	9.79739	-2.85484	Down	LOC100131170	uncharacterized LOC100131170
236156_at	4.59e-14	8.99e-16	-9.54113	25.4279	-2.85454	Down	LOC101926887///LIPA	uncharacterized LOC101926887///lipase A, lysosomal acid type
242765_at	1.26e-09	1.13e-10	-7.19203	13.91	-2.8498	Down	MOBP	myelin-associated oligodendrocyte basic protein
234130_at	7.82e-14	1.74e-15	-9.4108	24.7778	-2.84559	Down	LDB3	LIM domain binding 3
217250_s_at	1.7e-13	4.41e-15	-9.22791	23.8664	-2.84086	Down	CHD5	chromodomain helicase DNA binding protein 5
230464_at	1.34e-08	1.52e-09	-6.64964	11.3706	-2.83953	Down	S1PR5	sphingosine-1-phosphate receptor 5
209956_s_at	2.9e-14	5.15e-16	-9.65075	25.9749	-2.83781	Down	CAMK2B	calcium/calmodulin dependent protein kinase II beta
219752_at	4.07e-17	1.27e-19	-11.291	34.1425	-2.83699	Down	RASAL1	RAS protein activator like 1
233095_at	1.41e-15	1.23e-17	-10.3858	29.6439	-2.83257	Down	EPHA6	EPH receptor A6
238136_at	6.14e-13	1.96e-14	-8.93338	22.4015	-2.83182	Down	SHISA7	shisa family member 7
205414_s_at	2.51e-10	1.86e-11	-7.56127	15.6748	-2.83171	Down	ARHGAP44	Rho GTPase activating protein 44
230112_at	3.2e-12	1.32e-13	-8.55507	20.5276	-2.82816	Down	2004-03-01	membrane associated ring-CH-type finger 4
238778_at	2.15e-14	3.64e-16	-9.71935	26.3174	-2.82424	Down	MPP7	membrane palmitoylated protein 7
207613_s_at	3.23e-09	3.17e-10	-6.97772	12.8984	-2.82281	Down	CAMK2A	calcium/calmodulin dependent protein kinase II alpha
220026_at	3.93e-09	3.94e-10	-6.93239	12.6857	-2.82131	Down	CLCA4	chloride channel accessory 4
219642_s_at	4.05e-10	3.16e-11	-7.45324	15.1558	-2.81824	Down	PEX5L	peroxisomal biogenesis factor 5 like
222953_at	4.5e-11	2.69e-12	-7.95268	17.5708	-2.81776	Down	GPR83	G protein-coupled receptor 83
228109_at	2.16e-16	1.2e-18	-10.8455	31.9326	-2.81695	Down	RASGRF2	Ras protein specific guanine nucleotide releasing factor 2
232027_at	3.81e-11	2.23e-12	-7.98996	17.7526	-2.81612	Down	SYNE1	spectrin repeat containing nuclear envelope protein 1
240312_at	1.09e-09	9.58e-11	-7.22572	14.07	-2.81529	Down	LOC389895	chromosome 16 open reading frame 72-like
213308_at	1.67e-10	1.19e-11	-7.65249	16.1145	-2.81483	Down	SHANK2	SH3 and multiple ankyrin repeat domains 2
235649_at	7.55e-13	2.49e-14	-8.88557	22.1641	-2.81411	Down	ADAMTS8	ADAM metallopeptidase with thrombospondin type 1 motif 8
1557107_at	6.12e-12	2.77e-13	-8.40745	19.7995	-2.81308	Down	SLC26A4-AS1	SLC26A4 antisense RNA 1
228640_at	1.71e-09	1.57e-10	-7.1235	13.5855	-2.81207	Down	PCDH7	protocadherin 7
235227_at	5.53e-14	1.14e-15	-9.49471	25.1963	-2.80908	Down	STXBP5	syntaxin binding protein 5
207659_s_at	3.25e-07	5.05e-08	-5.89077	7.95385	-2.80795	Down	MOBP	myelin-associated oligodendrocyte basic protein
210381_s_at	1.18e-17	2.41e-20	-11.6209	35.7712	-2.80645	Down	CCKBR	cholecystokinin B receptor
227440_at	1.17e-12	4.13e-14	-8.78542	21.6674	-2.80466	Down	ANKS1B	ankyrin repeat and sterile alpha motif domain containing 1B
204546_at	2.03e-16	1.08e-18	-10.8657	32.0333	-2.80443	Down	KIAA0513	KIAA0513
205478_at	1.02e-06	1.77e-07	-5.60933	6.7364	-2.79884	Down	PPP1R1A	protein phosphatase 1 regulatory inhibitor subunit 1A
205635_at	1.06e-13	2.52e-15	-9.33808	24.4153	-2.79432	Down	KALRN	kalirin, RhoGEF kinase
214607_at	7.39e-13	2.43e-14	-8.89039	22.1881	-2.79427	Down	PAK3	p21 (RAC1) activated kinase 3
237790_at	4.32e-09	4.38e-10	-6.91028	12.5822	-2.79341	Down	SCN8A	sodium voltage-gated channel alpha subunit 8
211791_s_at	2.12e-11	1.15e-12	-8.1234	18.4046	-2.79334	Down	KCNAB2	potassium voltage-gated channel subfamily A regulatory beta subunit 2
229952_at	1.36e-10	9.37e-12	-7.70041	16.3461	-2.79305	Down	PLEKHG3	pleckstrin homology and RhoGEF domain containing G3
239671_at	2.28e-12	8.88e-14	-8.63374	20.9164	-2.78734	Down	SYT16	synaptotagmin 16
219368_at	5.32e-11	3.25e-12	-7.91447	17.3848	-2.78629	Down	NAP1L2	nucleosome assembly protein 1 like 2
223628_at	7.96e-15	1.04e-16	-9.96549	27.5462	-2.78485	Down	TMEM191A	transmembrane protein 191A (pseudogene)
240713_s_at	1.19e-05	2.57e-06	-4.98451	4.15013	-2.78379	Down	LINC00403	long intergenic non-protein coding RNA 403
220131_at	7.86e-12	3.69e-13	-8.35032	19.5182	-2.78374	Down	FXYD7	FXYD domain containing ion transport regulator 7
1559650_at	4.6e-10	3.65e-11	-7.42349	15.0133	-2.78177	Down	JAZF1-AS1	JAZF1 antisense RNA 1
229649_at	1.49e-14	2.33e-16	-9.80742	26.757	-2.77565	Down	NRXN3	neurexin 3
242286_at	1.89e-11	1.01e-12	-8.14871	18.5286	-2.77553	Down	GRIN2A	glutamate ionotropic receptor NMDA type subunit 2A
213280_at	6.09e-14	1.29e-15	-9.47034	25.0748	-2.77533	Down	RAP1GAP2	RAP1 GTPase activating protein 2
1555801_s_at	6.95e-09	7.42e-10	-6.80014	12.0681	-2.77417	Down	ZNF385B	zinc finger protein 385B
204584_at	1.32e-09	1.19e-10	-7.18165	13.8608	-2.76849	Down	L1CAM	L1 cell adhesion molecule
1558295_a_at	1.27e-12	4.55e-14	-8.76644	21.5733	-2.76289	Down	PPFIA2	PTPRF interacting protein alpha 2
204073_s_at	8.43e-08	1.15e-08	-6.21596	9.39584	-2.75872	Down	MYRF	myelin regulatory factor
1553179_at	5.88e-10	4.79e-11	-7.36789	14.7473	-2.75441	Down	ADAMTS19	ADAM metallopeptidase with thrombospondin type 1 motif 19
208396_s_at	7.52e-16	5.58e-18	-10.5421	30.423	-2.75373	Down	PDE1A	phosphodiesterase 1A
206001_at	2.35e-16	1.33e-18	-10.8255	31.8336	-2.75372	Down	NPY	neuropeptide Y
204411_at	3.1e-08	3.82e-09	-6.4528	10.4675	-2.75223	Down	KIF21B	kinesin family member 21B
1558293_at	1.14e-14	1.65e-16	-9.87494	27.0941	-2.75045	Down	KIAA1107	KIAA1107
220551_at	2.68e-11	1.5e-12	-8.06938	18.1404	-2.7503	Down	SLC17A6	solute carrier family 17 member 6
206270_at	2.04e-14	3.42e-16	-9.73157	26.3783	-2.74988	Down	PRKCG	protein kinase C gamma
228598_at	3.14e-10	2.38e-11	-7.51122	15.4341	-2.7497	Down	DPP10	dipeptidyl peptidase like 10
244709_at	4.03e-13	1.2e-14	-9.0303	22.8831	-2.74911	Down	AMER3	APC membrane recruitment protein 3
206773_at	4.79e-13	1.47e-14	-8.98987	22.6821	-2.74453	Down	LY6H	lymphocyte antigen 6 complex, locus H
205651_x_at	5.68e-14	1.18e-15	-9.48758	25.1608	-2.74077	Down	RAPGEF4	Rap guanine nucleotide exchange factor 4
236324_at	7.95e-08	1.07e-08	-6.23028	9.46013	-2.74016	Down	MBP	myelin basic protein
1556046_a_at	6.4e-09	6.76e-10	-6.81955	12.1585	-2.73979	Down	MIR124-1///LINC00599	microRNA 124-1///long intergenic non-protein coding RNA 599
231763_at	5.65e-13	1.78e-14	-8.95237	22.4958	-2.7392	Down	POLR3A	RNA polymerase III subunit A
206017_at	1.12e-13	2.69e-15	-9.3254	24.3521	-2.73882	Down	KIAA0319	KIAA0319
211125_x_at	2.25e-09	2.13e-10	-7.06045	13.2877	-2.7388	Down	GRIN1	glutamate ionotropic receptor NMDA type subunit 1
222910_s_at	4.43e-10	3.49e-11	-7.43258	15.0568	-2.73846	Down	PEX5L	peroxisomal biogenesis factor 5 like
239275_at	8.49e-15	1.13e-16	-9.9492	27.4649	-2.73786	Down	LOC101930006///FRMPD2B///FRMPD2	putative protein FRMPD2-like///FERM and PDZ domain containing 2B, pseudogene///FERM and PDZ domain containing 2
228260_at	4.5e-10	3.56e-11	-7.42893	15.0393	-2.73743	Down	ELAVL2	ELAV like neuron-specific RNA binding protein 2
206385_s_at	1.36e-14	2.05e-16	-9.83202	26.8799	-2.73646	Down	ANK3	ankyrin 3, node of Ranvier (ankyrin G)
230006_s_at	3.75e-10	2.9e-11	-7.4707	15.2395	-2.73264	Down	SVIP	small VCP interacting protein
206290_s_at	3.79e-11	2.22e-12	-7.99122	17.7587	-2.73236	Down	RGS7	regulator of G-protein signaling 7
237254_at	8.38e-09	9.09e-10	-6.75742	11.8695	-2.73206	Down	SLC5A11	solute carrier family 5 member 11
204729_s_at	3.26e-16	1.96e-18	-10.7485	31.4503	-2.73205	Down	STX1A	syntaxin 1A
238673_at	2.59e-14	4.5e-16	-9.67761	26.109	-2.72333	Down	SAMD12	sterile alpha motif domain containing 12
213636_at	6.55e-17	2.46e-19	-11.1595	33.4915	-2.72233	Down	PHF24	PHD finger protein 24
226462_at	2.17e-09	2.04e-10	-7.06907	13.3284	-2.72083	Down	STXBP6	syntaxin binding protein 6
204465_s_at	5.37e-11	3.29e-12	-7.91215	17.3735	-2.7203	Down	INA	internexin neuronal intermediate filament protein alpha
206190_at	0.000303	8.85e-05	-4.0845	0.76522	-2.72	Down	GPR17	G protein-coupled receptor 17
204754_at	3.54e-12	1.48e-13	-8.53188	20.4131	-2.71877	Down	HLF	HLF, PAR bZIP transcription factor
1557474_at	1.93e-13	5.1e-15	-9.19911	23.723	-2.71616	Down	LOC284578	uncharacterized LOC284578
209392_at	3.14e-09	3.08e-10	-6.98402	12.928	-2.71128	Down	ENPP2	ectonucleotide pyrophosphatase/phosphodiesterase 2
207149_at	1.57e-11	8.2e-13	-8.19087	18.7351	-2.70769	Down	CDH12	cadherin 12
211836_s_at	4.8e-07	7.78e-08	-5.79458	7.5344	-2.70632	Down	MOG	myelin oligodendrocyte glycoprotein
205778_at	2.58e-10	1.91e-11	-7.55533	15.6462	-2.70573	Down	KLK7	kallikrein related peptidase 7
229065_at	3.15e-12	1.29e-13	-8.55935	20.5487	-2.70469	Down	SLC35F3	solute carrier family 35 member F3
236013_at	1.05e-07	1.46e-08	-6.16352	9.16091	-2.70385	Down	CACNA1E	calcium voltage-gated channel subunit alpha1 E
1558144_at	4.4e-10	3.46e-11	-7.43445	15.0658	-2.7028	Down	MEG3	maternally expressed 3 (non-protein coding)
213045_at	6.34e-18	9.41e-21	-11.8089	36.6963	-2.70097	Down	MAST3	microtubule associated serine/threonine kinase 3
221236_s_at	4.5e-12	1.96e-13	-8.47657	20.1402	-2.69841	Down	STMN4	stathmin 4
213172_at	2.76e-13	7.75e-15	-9.1164	23.3113	-2.69677	Down	TTC9	tetratricopeptide repeat domain 9
206888_s_at	1.88e-15	1.76e-17	-10.3161	29.296	-2.69585	Down	ARHGDIG	Rho GDP dissociation inhibitor gamma
204134_at	5.14e-14	1.04e-15	-9.51273	25.2862	-2.69546	Down	PDE2A	phosphodiesterase 2A
227817_at	2.63e-14	4.59e-16	-9.67339	26.0879	-2.6888	Down	PRKCB	protein kinase C beta
228068_at	1.49e-11	7.7e-13	-8.20345	18.7968	-2.68788	Down	GOLGA7B	golgin A7 family member B
219429_at	1.43e-09	1.29e-10	-7.16447	13.7794	-2.68488	Down	FA2H	fatty acid 2-hydroxylase
229973_at	4.71e-08	6.04e-09	-6.35469	10.0215	-2.68466	Down	ERICH3	glutamate rich 3
228140_s_at	5.31e-14	1.09e-15	-9.50354	25.2404	-2.68389	Down	PPP2R2C	protein phosphatase 2 regulatory subunit Bgamma
229233_at	4.41e-10	3.47e-11	-7.43382	15.0627	-2.68276	Down	NRG3	neuregulin 3
207414_s_at	2.71e-06	5.14e-07	-5.36488	5.70431	-2.68104	Down	LOC100507472///PCSK6	uncharacterized LOC100507472///proprotein convertase subtilisin/kexin type 6
212976_at	1.12e-17	2.23e-20	-11.6365	35.848	-2.68087	Down	LRRC8B	leucine rich repeat containing 8 family member B
216617_s_at	2.79e-07	4.27e-08	-5.92794	8.11684	-2.67939	Down	MAG	myelin associated glycoprotein
210292_s_at	1.14e-08	1.27e-09	-6.68662	11.5415	-2.67634	Down	PCDH11Y///PCDH11X	protocadherin 11 Y-linked///protocadherin 11 X-linked
219825_at	4.19e-08	5.32e-09	-6.38191	10.1449	-2.67493	Down	CYP26B1	cytochrome P450 family 26 subfamily B member 1
239095_at	9.93e-15	1.39e-16	-9.90914	27.2649	-2.67458	Down	GRIN2B	glutamate ionotropic receptor NMDA type subunit 2B
1563658_a_at	1.21e-08	1.36e-09	-6.67235	11.4755	-2.67272	Down	SYT9	synaptotagmin 9
214762_at	2.41e-15	2.42e-17	-10.2532	28.9825	-2.67228	Down	ATP6V1G2	ATPase H+ transporting V1 subunit G2
232401_at	1.54e-11	8.04e-13	-8.19465	18.7537	-2.66702	Down	KCNS2	potassium voltage-gated channel modifier subfamily S member 2
213834_at	9.9e-11	6.58e-12	-7.77212	16.6932	-2.66638	Down	IQSEC3	IQ motif and Sec7 domain 3
1569040_s_at	1.67e-09	1.53e-10	-7.1286	13.6096	-2.66295	Down	ANKRD36BP2	ankyrin repeat domain 36B pseudogene 2
1557638_at	1.28e-09	1.15e-10	-7.18875	13.8945	-2.66283	Down	LOC101929748	uncharacterized LOC101929748
208603_s_at	3.37e-10	2.57e-11	-7.49497	15.356	-2.66244	Down	MAPK8IP2	mitogen-activated protein kinase 8 interacting protein 2
210051_at	1.12e-09	9.88e-11	-7.21935	14.0397	-2.65881	Down	RAPGEF3	Rap guanine nucleotide exchange factor 3
236838_at	2.14e-12	8.25e-14	-8.64849	20.9894	-2.65648	Down	SRCIN1	SRC kinase signaling inhibitor 1
238694_at	2.12e-11	1.15e-12	-8.12304	18.4029	-2.65582	Down	DGKE	diacylglycerol kinase epsilon
204681_s_at	4.83e-12	2.12e-13	-8.4607	20.0619	-2.65362	Down	RAPGEF5	Rap guanine nucleotide exchange factor 5
204339_s_at	8.9e-12	4.26e-13	-8.32193	19.3786	-2.65291	Down	RGS4	regulator of G-protein signaling 4
226918_at	5.97e-11	3.7e-12	-7.88831	17.2574	-2.64878	Down	JPH4///AP1G2	junctophilin 4///adaptor related protein complex 1 gamma 2 subunit
204547_at	7.85e-16	5.94e-18	-10.5298	30.3613	-2.64385	Down	RAB40B	RAB40B, member RAS oncogene family
226213_at	1.15e-05	2.48e-06	-4.9931	4.18449	-2.64355	Down	ERBB3	erb-b2 receptor tyrosine kinase 3
1554593_s_at	7.89e-09	8.51e-10	-6.77116	11.9334	-2.64328	Down	SLC1A6	solute carrier family 1 member 6
239293_at	4.32e-13	1.3e-14	-9.01431	22.8036	-2.6419	Down	NRSN1	neurensin 1
214475_x_at	1.17e-05	2.54e-06	-4.98726	4.16116	-2.64047	Down	CAPN3	calpain 3
205948_at	2.08e-08	2.47e-09	-6.54623	10.8948	-2.63917	Down	PTPRT	protein tyrosine phosphatase, receptor type T
243337_at	3.39e-08	4.23e-09	-6.43121	10.3691	-2.63838	Down	FREM3	FRAS1 related extracellular matrix 3
208465_at	2.99e-10	2.26e-11	-7.52187	15.4852	-2.63769	Down	GRM2	glutamate metabotropic receptor 2
206448_at	3.89e-15	4.32e-17	-10.1387	28.4109	-2.63482	Down	ZNF365	zinc finger protein 365
230287_at	7.7e-12	3.61e-13	-8.35498	19.5412	-2.63338	Down	SGSM1	small G protein signaling modulator 1
207323_s_at	2.06e-06	3.82e-07	-5.43351	5.99157	-2.63324	Down	MBP	myelin basic protein
205149_s_at	3.35e-11	1.93e-12	-8.01938	17.8962	-2.632	Down	CLCN4	chloride voltage-gated channel 4
214046_at	2.38e-08	2.87e-09	-6.51367	10.7456	-2.63061	Down	FUT9	fucosyltransferase 9
230816_at	5.71e-12	2.56e-13	-8.42326	19.8774	-2.63027	Down	FAM163B	family with sequence similarity 163 member B
230932_at	9.56e-15	1.32e-16	-9.91849	27.3116	-2.6281	Down	RNF130	ring finger protein 130
227202_at	1.68e-07	2.45e-08	-6.0507	8.65853	-2.62801	Down	CNTN1	contactin 1
206349_at	2.2e-07	3.29e-08	-5.98597	8.37223	-2.62354	Down	LGI1	leucine rich glioma inactivated 1
1554308_s_at	2.99e-12	1.22e-13	-8.57062	20.6044	-2.6218	Down	GABRA2	gamma-aminobutyric acid type A receptor alpha2 subunit
232426_at	5.6e-15	6.82e-17	-10.049	27.9631	-2.61742	Down	SV2B	synaptic vesicle glycoprotein 2B
204823_at	3.79e-13	1.12e-14	-9.04443	22.9533	-2.6164	Down	NAV3	neuron navigator 3
214735_at	4.94e-15	5.86e-17	-10.0788	28.1121	-2.61275	Down	IPCEF1	interaction protein for cytohesin exchange factors 1
202508_s_at	4.62e-08	5.92e-09	-6.35905	10.0413	-2.61233	Down	SNAP25	synaptosome associated protein 25
204743_at	1.44e-14	2.25e-16	-9.81426	26.7912	-2.60995	Down	TAGLN3	transgelin 3
214495_at	2.22e-10	1.63e-11	-7.58843	15.8056	-2.60982	Down	CACNG2	calcium voltage-gated channel auxiliary subunit gamma 2
204412_s_at	2.04e-08	2.42e-09	-6.55024	10.9132	-2.60911	Down	NEFH	neurofilament heavy polypeptide
210839_s_at	8.68e-11	5.66e-12	-7.80258	16.841	-2.60813	Down	ENPP2	ectonucleotide pyrophosphatase/phosphodiesterase 2
236738_at	1.18e-10	8.02e-12	-7.73186	16.4983	-2.60114	Down	C3orf80	chromosome 3 open reading frame 80
1554559_at	1.31e-10	9e-12	-7.70863	16.3858	-2.59779	Down	GPR62	G protein-coupled receptor 62
1564208_x_at	9.75e-14	2.28e-15	-9.35827	24.5159	-2.59702	Down	LINC00957	long intergenic non-protein coding RNA 957
213106_at	4e-12	1.71e-13	-8.50392	20.2751	-2.59693	Down	ATP8A1	ATPase phospholipid transporting 8A1
240532_at	1.45e-13	3.64e-15	-9.26554	24.0538	-2.59623	Down	SLC32A1	solute carrier family 32 member 1
1559072_a_at	1.45e-10	1.01e-11	-7.68533	16.2732	-2.59492	Down	ELFN2	extracellular leucine rich repeat and fibronectin type III domain containing 2
215531_s_at	1.81e-13	4.73e-15	-9.21381	23.7962	-2.5932	Down	GABRA5	gamma-aminobutyric acid type A receptor alpha5 subunit
225482_at	1.04e-08	1.15e-09	-6.70711	11.6362	-2.59203	Down	KIF1A	kinesin family member 1A
1564706_s_at	1.42e-08	1.62e-09	-6.6358	11.3067	-2.59133	Down	GLS2	glutaminase 2
214293_at	4.18e-19	2.83e-22	-12.5131	40.1352	-2.58992	Down	2011-09-01	septin 11
37566_at	8.49e-15	1.13e-16	-9.94944	27.4661	-2.58971	Down	PHF24	PHD finger protein 24
236677_at	9.36e-10	8.05e-11	-7.26152	14.2401	-2.58946	Down	NGB	neuroglobin
205744_at	7.85e-11	5.03e-12	-7.82619	16.9556	-2.58923	Down	DOC2A	double C2 domain alpha
220331_at	1.31e-16	6.12e-19	-10.9786	32.5941	-2.58783	Down	CYP46A1	cytochrome P450 family 46 subfamily A member 1
242715_at	7.69e-07	1.3e-07	-5.67913	7.03553	-2.58736	Down	ZNF536	zinc finger protein 536
204585_s_at	1.39e-10	9.59e-12	-7.69567	16.3231	-2.58693	Down	L1CAM	L1 cell adhesion molecule
1560185_at	2.77e-10	2.07e-11	-7.53939	15.5695	-2.58582	Down	LOC105376360	uncharacterized LOC105376360
205852_at	6.64e-09	7.06e-10	-6.81057	12.1167	-2.58575	Down	CDK5R2	cyclin dependent kinase 5 regulatory subunit 2
210232_at	2.8e-16	1.65e-18	-10.7829	31.6214	-2.58568	Down	CDC42	cell division cycle 42
214874_at	4.42e-15	5.09e-17	-10.1064	28.2495	-2.58492	Down	PKP4	plakophilin 4
232416_at	3.53e-15	3.81e-17	-10.1634	28.534	-2.58293	Down	CELF5	CUGBP, Elav-like family member 5
1555807_a_at	1.93e-07	2.84e-08	-6.01792	8.51337	-2.58052	Down	MOG	myelin oligodendrocyte glycoprotein
210404_x_at	2.82e-13	7.98e-15	-9.11069	23.2829	-2.57895	Down	CAMK2B	calcium/calmodulin dependent protein kinase II beta
205278_at	2.07e-08	2.46e-09	-6.54682	10.8975	-2.57643	Down	GAD1	glutamate decarboxylase 1
205989_s_at	1.46e-07	2.1e-08	-6.08448	8.80853	-2.57556	Down	MOG	myelin oligodendrocyte glycoprotein
217077_s_at	4.62e-09	4.72e-10	-6.8946	12.5088	-2.57481	Down	GABBR2	gamma-aminobutyric acid type B receptor subunit 2
231935_at	5.91e-13	1.88e-14	-8.94165	22.4426	-2.5733	Down	ARPP21	cAMP regulated phosphoprotein 21
52837_at	2.24e-14	3.81e-16	-9.71016	26.2715	-2.57128	Down	KIAA1644	KIAA1644
1558971_at	9.18e-10	7.87e-11	-7.26618	14.2623	-2.5704	Down	THEMIS	thymocyte selection associated
1556047_s_at	3.05e-15	3.17e-17	-10.1999	28.7162	-2.56938	Down	MAGEE1	MAGE family member E1
209755_at	1.14e-09	1e-10	-7.21639	14.0256	-2.5664	Down	NMNAT2	nicotinamide nucleotide adenylyltransferase 2
209072_at	0.000121	3.24e-05	-4.35072	1.71956	-2.56617	Down	MBP	myelin basic protein
213745_at	5.74e-08	7.53e-09	-6.30728	9.807	-2.56616	Down	ATRNL1	attractin like 1
235225_at	3.34e-14	6.11e-16	-9.61717	25.8074	-2.566	Down	SCN2B	sodium voltage-gated channel beta subunit 2
231986_at	9.43e-14	2.18e-15	-9.36641	24.5565	-2.56398	Down	RIMS1	regulating synaptic membrane exocytosis 1
1553357_at	2.6e-10	1.93e-11	-7.55414	15.6404	-2.56335	Down	LINC00889	long intergenic non-protein coding RNA 889
204720_s_at	7.66e-14	1.7e-15	-9.4156	24.8018	-2.56287	Down	DNAJC6	DnaJ heat shock protein family (Hsp40) member C6
203159_at	4.38e-17	1.42e-19	-11.2685	34.0311	-2.56226	Down	GLS	glutaminase
219301_s_at	5.52e-10	4.47e-11	-7.38232	14.8163	-2.55984	Down	CNTNAP2	contactin associated protein-like 2
213200_at	3.49e-14	6.45e-16	-9.60669	25.755	-2.55956	Down	SYP	synaptophysin
203402_at	1.13e-12	3.96e-14	-8.79384	21.7092	-2.55672	Down	KCNAB2	potassium voltage-gated channel subfamily A regulatory beta subunit 2
1559065_a_at	7.15e-13	2.34e-14	-8.89843	22.228	-2.55466	Down	CLEC4G	C-type lectin domain family 4 member G
229944_at	7.26e-10	6.06e-11	-7.31976	14.5176	-2.55422	Down	OPRK1	opioid receptor kappa 1
229890_at	1.45e-18	1.2e-21	-12.2222	38.72	-2.55257	Down	LOC100507547///PRRT1	uncharacterized LOC100507547///proline rich transmembrane protein 1
240048_at	4.21e-12	1.81e-13	-8.49209	20.2167	-2.55014	Down	LOC101930630///STRC	putative stereocilin-like protein-like///stereocilin
203498_at	4.74e-12	2.07e-13	-8.4655	20.0856	-2.5501	Down	RCAN2	regulator of calcineurin 2
223612_s_at	2.85e-12	1.15e-13	-8.58219	20.6616	-2.54773	Down	LNX1	ligand of numb-protein X 1
221868_at	3.91e-08	4.93e-09	-6.39849	10.2203	-2.54695	Down	PAIP2B	poly(A) binding protein interacting protein 2B
207010_at	3.45e-10	2.64e-11	-7.48949	15.3297	-2.54573	Down	GABRB1	gamma-aminobutyric acid type A receptor beta1 subunit
205348_s_at	1.48e-13	3.76e-15	-9.25944	24.0234	-2.5435	Down	DYNC1I1	dynein cytoplasmic 1 intermediate chain 1
213925_at	6.15e-14	1.31e-15	-9.46736	25.0599	-2.54349	Down	STUM	stum, mechanosensory transduction mediator homolog
219660_s_at	6.8e-13	2.2e-14	-8.91006	22.2857	-2.5425	Down	ATP8A2	ATPase phospholipid transporting 8A2
235527_at	5.68e-10	4.61e-11	-7.37593	14.7857	-2.54173	Down	DLGAP1	DLG associated protein 1
239367_at	1.85e-09	1.71e-10	-7.10631	13.5042	-2.5387	Down	BDNF	brain derived neurotrophic factor
206731_at	5.38e-16	3.6e-18	-10.6283	30.8522	-2.53865	Down	CNKSR2	connector enhancer of kinase suppressor of Ras 2
227004_at	3.06e-18	3.36e-21	-12.0151	37.7077	-2.53525	Down	CDKL5	cyclin dependent kinase like 5
238008_at	7.19e-13	2.35e-14	-8.89713	22.2215	-2.53435	Down	PRR18	proline rich 18
236440_at	1.33e-09	1.2e-10	-7.17988	13.8524	-2.53329	Down	NETO1	neuropilin and tolloid like 1
211616_s_at	8.7e-14	1.98e-15	-9.38525	24.6504	-2.53328	Down	HTR2A	5-hydroxytryptamine receptor 2A
206780_at	2.57e-14	4.47e-16	-9.67866	26.1142	-2.53254	Down	GAD2	glutamate decarboxylase 2
212473_s_at	6.37e-13	2.05e-14	-8.92425	22.3562	-2.53121	Down	MICAL2	microtubule associated monooxygenase, calponin and LIM domain containing 2
1560648_s_at	1.3e-13	3.22e-15	-9.2896	24.1737	-2.53083	Down	TSPYL1	TSPY like 1
234024_at	1.42e-09	1.28e-10	-7.16549	13.7842	-2.52921	Down	CBLN4	cerebellin 4 precursor
219750_at	3.65e-08	4.58e-09	-6.41402	10.2909	-2.52728	Down	TMEM144	transmembrane protein 144
204726_at	3.18e-07	4.94e-08	-5.89591	7.97635	-2.52721	Down	CDH13	cadherin 13
1563209_a_at	3.92e-09	3.94e-10	-6.93255	12.6865	-2.52326	Down	MACROD2	MACRO domain containing 2
230081_at	3.32e-08	4.12e-09	-6.4368	10.3946	-2.52285	Down	PLCXD3	phosphatidylinositol specific phospholipase C X domain containing 3
207162_s_at	1.27e-19	6.28e-23	-12.8187	41.6135	-2.52118	Down	CACNA1B	calcium voltage-gated channel subunit alpha1 B
1566465_at	1.64e-08	1.9e-09	-6.60187	11.1504	-2.52101	Down	KCNK1	potassium two pore domain channel subfamily K member 1
211483_x_at	1.18e-14	1.75e-16	-9.86369	27.038	-2.51722	Down	CAMK2B	calcium/calmodulin dependent protein kinase II beta
229463_at	3.23e-09	3.18e-10	-6.97745	12.8971	-2.51701	Down	NTRK2	neurotrophic receptor tyrosine kinase 2
223726_at	6.28e-13	2.02e-14	-8.92762	22.3729	-2.51601	Down	KCNH3	potassium voltage-gated channel subfamily H member 3
204505_s_at	1.42e-13	3.57e-15	-9.26942	24.0732	-2.51462	Down	DMTN	dematin actin binding protein
211480_s_at	1.29e-06	2.29e-07	-5.5507	6.48662	-2.51459	Down	SLCO1A2	solute carrier organic anion transporter family member 1A2
232390_at	8.67e-07	1.48e-07	-5.64955	6.90851	-2.51376	Down	NCAM2	neural cell adhesion molecule 2
1554377_a_at	3.97e-07	6.31e-08	-5.84134	7.73789	-2.51068	Down	CNTNAP4	contactin associated protein like 4
208017_s_at	5.5e-09	5.73e-10	-6.85416	12.3199	-2.50913	Down	MCF2	MCF.2 cell line derived transforming sequence
229029_at	4.5e-11	2.69e-12	-7.9527	17.571	-2.50912	Down	CAMK4	calcium/calmodulin dependent protein kinase IV
233437_at	1.5e-09	1.36e-10	-7.15297	13.7249	-2.50732	Down	GABRA4	gamma-aminobutyric acid type A receptor alpha4 subunit
210445_at	6.03e-11	3.75e-12	-7.88571	17.2448	-2.50591	Down	FABP6	fatty acid binding protein 6
215423_at	5.33e-13	1.66e-14	-8.96595	22.5633	-2.50574	Down	2006-03-01	membrane associated ring-CH-type finger 6
227623_at	8.38e-11	5.44e-12	-7.81048	16.8793	-2.50435	Down	CACNA2D1	calcium voltage-gated channel auxiliary subunit alpha2delta 1
227641_at	1.1e-10	7.38e-12	-7.74866	16.5796	-2.5023	Down	FBXL16	F-box and leucine rich repeat protein 16
1557133_at	1.4e-06	2.51e-07	-5.52994	6.39849	-2.50016	Down	LINC00632	long intergenic non-protein coding RNA 632
231391_at	2.04e-07	3.03e-08	-6.00392	8.45148	-2.49901	Down	CTXN3	cortexin 3
202889_x_at	1.55e-10	1.09e-11	-7.66943	16.1963	-2.49886	Down	MAP7	microtubule associated protein 7
232073_at	1.87e-11	9.96e-13	-8.15195	18.5444	-2.49554	Down	PPFIA2	PTPRF interacting protein alpha 2
213268_at	5.25e-13	1.63e-14	-8.9697	22.5819	-2.49503	Down	CAMTA1	calmodulin binding transcription activator 1
222144_at	1.14e-12	4e-14	-8.79203	21.7002	-2.49495	Down	KIF17	kinesin family member 17
207142_at	1.95e-10	1.41e-11	-7.61783	15.9473	-2.49465	Down	KCNJ3	potassium voltage-gated channel subfamily J member 3
229641_at	6.18e-12	2.8e-13	-8.40525	19.7887	-2.49292	Down	CCBE1	collagen and calcium binding EGF domains 1
1552878_at	9.71e-12	4.71e-13	-8.30172	19.2793	-2.49135	Down	ATOH7	atonal bHLH transcription factor 7
236166_at	4.56e-15	5.31e-17	-10.0982	28.2088	-2.48958	Down	LOC285147	uncharacterized LOC285147
230692_at	1.11e-09	9.73e-11	-7.22241	14.0542	-2.48891	Down	LOC157503///XKR4	uncharacterized LOC157503///XK related 4
210247_at	3.66e-15	4e-17	-10.1538	28.486	-2.48698	Down	SYN2	synapsin II
229925_at	3.85e-14	7.33e-16	-9.58129	25.6283	-2.48666	Down	SLC6A17	solute carrier family 6 member 17
230076_at	9.96e-15	1.39e-16	-9.90831	27.2607	-2.4862	Down	PITPNM3	PITPNM family member 3
230783_at	2.89e-16	1.72e-18	-10.7749	31.5818	-2.4849	Down	LOC283713///OTUD7A	uncharacterized LOC283713///OTU deubiquitinase 7A
208213_s_at	1.14e-07	1.6e-08	-6.14356	9.07173	-2.4828	Down	KCNAB1	potassium voltage-gated channel subfamily A member regulatory beta subunit 1
228715_at	1.47e-16	7.13e-19	-10.9485	32.4445	-2.48223	Down	ZCCHC12	zinc finger CCHC-type containing 12
214769_at	5.87e-16	4.04e-18	-10.6057	30.7398	-2.48089	Down	CLCN4	chloride voltage-gated channel 4
1559760_at	5.36e-11	3.28e-12	-7.91271	17.3762	-2.4805	Down	LOC401220	uncharacterized LOC401220
204287_at	5.21e-17	1.79e-19	-11.2219	33.8006	-2.47966	Down	SYNGR1	synaptogyrin 1
209839_at	1.21e-11	6.1e-13	-8.24999	19.0252	-2.47782	Down	DNM3	dynamin 3
220025_at	2.25e-13	6.1e-15	-9.16366	23.5465	-2.4772	Down	TBR1	T-box, brain 1
244708_at	7.81e-09	8.41e-10	-6.77365	11.9449	-2.47522	Down	SCN8A	sodium voltage-gated channel alpha subunit 8
218468_s_at	2.74e-08	3.34e-09	-6.48182	10.6	-2.47435	Down	GREM1	gremlin 1, DAN family BMP antagonist
214156_at	3.01e-14	5.42e-16	-9.64103	25.9264	-2.47357	Down	MYRIP	myosin VIIA and Rab interacting protein
230005_at	4.07e-12	1.74e-13	-8.49998	20.2556	-2.4733	Down	SVIP	small VCP interacting protein
214655_at	4.99e-11	3.03e-12	-7.92852	17.4532	-2.47306	Down	GPR6	G protein-coupled receptor 6
1562301_at	6.63e-06	1.37e-06	-5.13471	4.75593	-2.47113	Down	C8orf34	chromosome 8 open reading frame 34
212877_at	8.47e-17	3.37e-19	-11.0971	33.1819	-2.46836	Down	KLC1	kinesin light chain 1
231867_at	1.16e-07	1.64e-08	-6.13901	9.05142	-2.46246	Down	TENM2	teneurin transmembrane protein 2
238661_at	1.87e-08	2.2e-09	-6.5706	11.0067	-2.46026	Down	MIR124-2HG	MIR124-2 host gene
229714_at	1.12e-10	7.55e-12	-7.74409	16.5575	-2.45953	Down	HS6ST3	heparan sulfate 6-O-sulfotransferase 3
227168_at	9.33e-07	1.61e-07	-5.6315	6.83119	-2.45941	Down	MIAT	myocardial infarction associated transcript (non-protein coding)
242488_at	2.43e-09	2.32e-10	-7.04307	13.2058	-2.45755	Down	CHRM3	cholinergic receptor muscarinic 3
1558680_s_at	1.99e-12	7.59e-14	-8.66485	21.0703	-2.45739	Down	PDE1A	phosphodiesterase 1A
223653_x_at	9.25e-11	6.09e-12	-7.7878	16.7693	-2.45691	Down	CELF4	CUGBP, Elav-like family member 4
240433_x_at	2.88e-08	3.53e-09	-6.46985	10.5453	-2.45614	Down	CADM2	cell adhesion molecule 2
236377_at	1.04e-16	4.43e-19	-11.0426	32.9117	-2.45572	Down	TMEM132D	transmembrane protein 132D
235740_at	1.93e-11	1.03e-12	-8.14472	18.509	-2.45523	Down	MCTP1	multiple C2 and transmembrane domain containing 1
206849_at	1.21e-11	6.04e-13	-8.25185	19.0343	-2.45395	Down	GABRG2	gamma-aminobutyric acid type A receptor gamma2 subunit
1554801_at	3.08e-11	1.76e-12	-8.03787	17.9865	-2.45295	Down	FNDC9	fibronectin type III domain containing 9
204794_at	7.61e-12	3.56e-13	-8.35757	19.5539	-2.45286	Down	DUSP2	dual specificity phosphatase 2
242852_at	6.72e-15	8.58e-17	-10.0038	27.7376	-2.451	Down	LOC285147	uncharacterized LOC285147
204755_x_at	1.16e-10	7.87e-12	-7.7357	16.5168	-2.4439	Down	HLF	HLF, PAR bZIP transcription factor
229580_at	4.13e-07	6.58e-08	-5.83206	7.69743	-2.44328	Down	CLSTN2	calsyntenin 2
229749_at	5.45e-11	3.34e-12	-7.90896	17.3579	-2.44192	Down	ANO4	anoctamin 4
209990_s_at	1.19e-08	1.34e-09	-6.67638	11.4941	-2.43902	Down	GABBR2	gamma-aminobutyric acid type B receptor subunit 2
237509_at	1.93e-14	3.2e-16	-9.74446	26.4427	-2.43748	Down	LINC01616	long intergenic non-protein coding RNA 1616
207696_at	3.24e-09	3.19e-10	-6.97684	12.8943	-2.43707	Down	FUT9	fucosyltransferase 9
229080_at	1.08e-11	5.33e-13	-8.27714	19.1585	-2.43524	Down	COL26A1	collagen type XXVI alpha 1 chain
212686_at	8.06e-14	1.81e-15	-9.4032	24.7399	-2.43518	Down	PPM1H	protein phosphatase, Mg2+/Mn2+ dependent 1H
230551_at	4.62e-12	2.02e-13	-8.47085	20.112	-2.43342	Down	KSR2	kinase suppressor of ras 2
223572_at	1.37e-06	2.45e-07	-5.53576	6.42318	-2.43171	Down	HHATL	hedgehog acyltransferase-like
229552_at	4.18e-07	6.67e-08	-5.82904	7.68427	-2.43052	Down	LOC283454///HRK	uncharacterized LOC283454///harakiri, BCL2 interacting protein
205625_s_at	1.39e-07	1.98e-08	-6.09669	8.86283	-2.42748	Down	CALB1	calbindin 1
223699_at	9.06e-08	1.24e-08	-6.19876	9.3187	-2.42623	Down	CNDP1	carnosine dipeptidase 1
239726_at	4.18e-15	4.74e-17	-10.1204	28.3195	-2.42381	Down	ANK3	ankyrin 3, node of Ranvier (ankyrin G)
243163_at	1.57e-13	4.02e-15	-9.24589	23.9559	-2.4235	Down	HECW1	HECT, C2 and WW domain containing E3 ubiquitin protein ligase 1
227240_at	4.34e-09	4.41e-10	-6.90912	12.5767	-2.42191	Down	NGEF	neuronal guanine nucleotide exchange factor
221663_x_at	5.66e-11	3.48e-12	-7.9005	17.3168	-2.41999	Down	HRH3	histamine receptor H3
204753_s_at	1.53e-11	7.96e-13	-8.19668	18.7636	-2.41573	Down	HLF	HLF, PAR bZIP transcription factor
228956_at	2.75e-06	5.24e-07	-5.36061	5.68651	-2.41487	Down	UGT8	UDP glycosyltransferase 8
237828_at	1.4e-07	2e-08	-6.09494	8.85505	-2.41464	Down	SRRM4	serine/arginine repetitive matrix 4
229822_at	4.37e-09	4.45e-10	-6.90722	12.5679	-2.41428	Down	PARVB	parvin beta
1552803_a_at	2.34e-13	6.41e-15	-9.15402	23.4985	-2.41186	Down	STMN1	stathmin 1
226096_at	9.02e-08	1.24e-08	-6.19966	9.32273	-2.41124	Down	FNDC5	fibronectin type III domain containing 5
231325_at	6.26e-13	2.01e-14	-8.92853	22.3774	-2.41047	Down	UNC5D	unc-5 netrin receptor D
203400_s_at	5.98e-06	1.23e-06	-5.16149	4.86506	-2.40941	Down	TF	transferrin
226507_at	3.84e-16	2.35e-18	-10.7126	31.272	-2.40833	Down	PAK1	p21 (RAC1) activated kinase 1
210222_s_at	4.74e-10	3.78e-11	-7.41653	14.9799	-2.40453	Down	RTN1	reticulon 1
206179_s_at	1.23e-11	6.21e-13	-8.24653	19.0082	-2.40265	Down	TPPP	tubulin polymerization promoting protein
233220_at	8.96e-14	2.05e-15	-9.37883	24.6184	-2.40119	Down	GRIN3A	glutamate ionotropic receptor NMDA type subunit 3A
225275_at	1.63e-09	1.49e-10	-7.13438	13.6369	-2.40047	Down	EDIL3	EGF like repeats and discoidin domains 3
213307_at	5.95e-15	7.4e-17	-10.0328	27.8825	-2.39824	Down	SHANK2	SH3 and multiple ankyrin repeat domains 2
228320_x_at	9.19e-10	7.87e-11	-7.26602	14.2615	-2.39707	Down	BICDL1	BICD family like cargo adaptor 1
230010_at	9.32e-12	4.48e-13	-8.31158	19.3278	-2.3969	Down	SRRM4	serine/arginine repetitive matrix 4
206710_s_at	5.16e-13	1.6e-14	-8.97341	22.6003	-2.39542	Down	EPB41L3	erythrocyte membrane protein band 4.1 like 3
210650_s_at	2.3e-10	1.68e-11	-7.58133	15.7714	-2.39281	Down	PCLO	piccolo presynaptic cytomatrix protein
215045_at	4.56e-12	1.99e-13	-8.47377	20.1264	-2.39236	Down	CELF3	CUGBP, Elav-like family member 3
227123_at	6.85e-13	2.22e-14	-8.90813	22.2762	-2.39222	Down	RAB3B	RAB3B, member RAS oncogene family
1554500_a_at	6.61e-11	4.16e-12	-7.86447	17.1415	-2.39148	Down	RGS7	regulator of G-protein signaling 7
213676_at	2.61e-12	1.04e-13	-8.60247	20.7618	-2.39102	Down	TMEM151B	transmembrane protein 151B
211679_x_at	3.8e-09	3.8e-10	-6.93982	12.7206	-2.39013	Down	GABBR2	gamma-aminobutyric acid type B receptor subunit 2
242404_at	1.23e-15	1.04e-17	-10.4199	29.814	-2.38899	Down	GNB5	G protein subunit beta 5
212339_at	1.04e-15	8.41e-18	-10.4613	30.02	-2.38835	Down	EPB41L1	erythrocyte membrane protein band 4.1 like 1
[truncated: 6,335 more rows]

## Sheet: GSE2223
ID	adj.P.Val	P.Value	t	B	logFC	Gene.symbol	Gene.title
[truncated: 2,206 more rows]

[truncated: 2 more sheets: COMMON UP, Common Down]
